# Supplementary material for: Identification of mycoparasitism-related genes against the phytopathogen Sclerotinia sclerotiorum through transcriptome and expression profile analysis in Trichoderma harzianum
Source: BMC Genomics. 2014 Mar 18;15:204. doi: 10.1186/1471-2164-15-204 (PMC4004048; doi:10.1186/1471-2164-15-204)
Supplement: Additional file 5: Table S3 — Functional annotation of the 297 differentially expressed genes. [file 1471-2164-15-204-S5.xlsx]

## Sheet: Blast2GO gene annotation
Seq. Name	Seq. Description	Seq. Length	#Hits	min. eValue	mean Similarity	#GOs	GOs	Enzyme Codes	InterProScan
jgi|Triha1|502133|fgenesh1_kg.1___33___Locus12318v1rpkm0.66	hypothetical protein TRIATDRAFT_224184	272	16	0.0	60.94%	0	-		IPR001938 (SUPERFAMILY); SignalP-NN(euk) (SIGNALP)
jgi|Triha1|476485|fgenesh1_pg.1___61	uncharacterized serine-rich protein	266	20	0.0	66.45%	3	P:carbohydrate metabolic process; F:binding; F:catalytic activity	-	IPR013781 (G3DSA:3.20.20.GENE3D); IPR017853 (SUPERFAMILY); IPR024655 (PFAM); SignalP-NN(euk) (SIGNALP)
jgi|Triha1|536643|MIX316_68_58	oligopeptide transporter	806	20	0.0	73.35%	1	P:transport	-	IPR004813 (PFAM); PTHR22601 (PANTHER), tmhmm (TMHMM)
jgi|Triha1|103604|estExt_Genewise1Plus.C_1_t20384	triacylglycerol lipase	527	20	0.0	65.95%	1	F:carboxylic ester hydrolase activity	EC:3.1.1.0	IPR002018 (PFAM); IPR019819 (PROSITE); IPR019826 (PROSITE); G3DSA:3.40.50.1820 (GENE3D), PTHR11559 (PANTHER), PTHR11559:SF9 (PANTHER), SignalP-NN(euk) (SIGNALP), SSF53474 (SUPERFAMILY)
jgi|Triha1|619|gm1.619_g	polysaccharide lyase family 7 protein	243	20	5.08467e-141	63.1%	1	F:catalytic activity	-	IPR008985 (SUPERFAMILY); IPR013320 (G3DSA:2.60.120.GENE3D); IPR014895 (PFAM); SignalP-NN(euk) (SIGNALP), tmhmm (TMHMM)
jgi|Triha1|148225|estExt_Genewise1.C_10_t20140	chitinase 3	402	20	0.0	76.35%	5	F:hydrolase activity; P:carbohydrate metabolic process; C:extracellular region; F:carbohydrate binding; F:binding	EC:3.2.1.0	IPR000254 (PRODOM); IPR001223 (PFAM); IPR001579 (PROSITE); IPR013781 (G3DSA:3.20.20.GENE3D); IPR017853 (SUPERFAMILY); PTHR31939 (PANTHER), PTHR31939:SF0 (PANTHER), SignalP-NN(euk) (SIGNALP)
jgi|Triha1|484096|fgenesh1_pg.10___19	six-bladed beta-propeller -like protein	287	20	4.92641e-127	54.65%	0	-		IPR011042 (G3DSA:2.120.10.GENE3D); SignalP-NN(euk) (SIGNALP), SSF63829 (SUPERFAMILY)
jgi|Triha1|147762|estExt_Genewise1.C_10_t10072	glycoside hydrolase family 30 protein	466	20	0.0	71.75%	7	P:carbohydrate metabolic process; F:binding; C:lysosome; F:hydrolase activity; P:organelle organization; P:lipid metabolic process; P:metabolic process	EC:3.2.1.45	IPR001139 (PANTHER); IPR013780 (G3DSA:2.60.40.GENE3D); IPR013781 (G3DSA:3.20.20.GENE3D); IPR017853 (SUPERFAMILY); SignalP-NN(euk) (SIGNALP), SSF51011 (SUPERFAMILY)
jgi|Triha1|147889|estExt_Genewise1.C_10_t10253	amino acid transporter	592	20	0.0	72.4%	1	C:cell	-	IPR013057 (PFAM); PTHR22950 (PANTHER), tmhmm (TMHMM)
jgi|Triha1|91694|e_gw1.10.1189.1	hypothetical protein TRIVIDRAFT_59198	145	14	9.12823e-62	71.93%	0	-		SignalP-NN(euk) (SIGNALP)
jgi|Triha1|92504|e_gw1.11.805.1	glutathione-dependent formaldehyde-activating protein	141	20	2.21345e-81	62.8%	2	F:catalytic activity; P:metabolic process	-	IPR006913 (G3DSA:3.90.1590.GENE3D); IPR011057 (SUPERFAMILY)
jgi|Triha1|484915|fgenesh1_pg.11___409	acyl-thioesterase 2	273	11	2.00007e-167	64.82%	2	P:acyl-CoA metabolic process; F:acyl-CoA hydrolase activity		SignalP-NN(euk) (SIGNALP)
jgi|Triha1|93925|e_gw1.12.1202.1	major facilitator superfamily transporter	458	20	0.0	85.65%	2	P:transport; C:cell	-	IPR011701 (PFAM); IPR016196 (SUPERFAMILY); IPR020846 (PROFILE); G3DSA:1.20.1250.20 (GENE3D), PTHR11662 (PANTHER), PTHR11662:SF3 (PANTHER), SignalP-NN(euk) (SIGNALP), tmhmm (TMHMM)
jgi|Triha1|93968|e_gw1.12.312.1	glycoside hydrolase family 95 protein	791	20	0.0	68.25%	2	P:carbohydrate metabolic process; F:hydrolase activity	EC:3.2.1.51	IPR008928 (SUPERFAMILY); IPR016518 (PIR); IPR027414 (G3DSA:2.70.98.GENE3D); PTHR31084 (PANTHER), PTHR31084:SF0 (PANTHER), SignalP-NN(euk) (SIGNALP)
jgi|Triha1|502087|fgenesh1_pm.124___1	hypothetical protein	242	20	8.99485e-31	53.05%	3	F:calcium ion binding; C:membrane; F:mannosyl-oligosaccharide 1,2-alpha-mannosidase activity		IPR021765 (PFAM); SignalP-NN(euk) (SIGNALP)
jgi|Triha1|151293|estExt_Genewise1.C_13_t20315	mfs sugar transporter	536	20	0.0	80.3%	3	F:transporter activity; C:cell; P:transport	-	IPR003663 (TIGRFAMs); IPR005828 (PFAM); IPR005829 (PROSITE); IPR016196 (SUPERFAMILY); IPR020846 (PROFILE); G3DSA:1.20.1250.20 (GENE3D), PTHR24063 (PANTHER), PTHR24063:SF114 (PANTHER), tmhmm (TMHMM)
jgi|Triha1|523651|estExt_fgenesh1_pm.C_130342	terpene synthase	388	20	0.0	57.05%	2	F:binding; F:catalytic activity	-	IPR005630 (PFAM); IPR008949 (G3DSA:1.10.600.GENE3D)
jgi|Triha1|9015|gm1.9015_g	capsule polysaccharide biosynthesis	417	20	0.0	68.1%	1	F:transferase activity	-	IPR008441 (PFAM)
jgi|Triha1|11875|gm1.11875_g	hypothetical protein TRIVIDRAFT_228199	402	20	0.0	45.0%	5	P:oxidation-reduction process; F:oxidoreductase activity; P:carotenoid biosynthetic process; P:chlorophyll biosynthetic process; P:photosynthesis		SignalP-NN(euk) (SIGNALP)
jgi|Triha1|499980|fgenesh1_pm.16___252	glycoside hydrolase protein	264	20	8.95817e-138	67.05%	1	F:hydrolase activity		SignalP-NN(euk) (SIGNALP)
jgi|Triha1|97128|e_gw1.17.388.1	serine peptidase	507	20	0.0	67.25%	3	F:peptidase activity; P:protein metabolic process; P:catabolic process	-	IPR008758 (PANTHER); G3DSA:3.40.50.1820 (GENE3D), PTHR11010:SF12 (PANTHER), SSF53474 (SUPERFAMILY)
jgi|Triha1|504062|fgenesh1_kg.2___606___Locus4019v1rpkm27.43	40s ribosomal protein s7	202	20	2.40379e-137	95.75%	4	C:ribosome; F:structural molecule activity; P:translation; P:biological_process	-	IPR000554 (PANTHER); PTHR11278:SF0 (PANTHER)
jgi|Triha1|45593|gw1.2.742.1	chitinase chi18- partial	81	20	5.28947e-05	65.35%	2	F:hydrolase activity; P:carbohydrate metabolic process	EC:3.2.1.0	no IPS match
jgi|Triha1|69921|gw1.2.3403.1	chitinase-like protein	177	20	7.53065e-100	68.95%	1	P:cell wall macromolecule catabolic process		SignalP-NN(euk) (SIGNALP)
jgi|Triha1|513299|fgenesh1_kg.21___67___Locus8088v1rpkm2.99	adenosine deaminase	353	20	0.0	72.75%	3	F:catalytic activity; P:biosynthetic process; P:nucleobase-containing compound metabolic process	-	IPR001365 (PFAM); IPR006330 (TIGRFAMs); IPR006650 (PROSITE); G3DSA:3.20.20.140 (GENE3D), PTHR11409 (PANTHER), PTHR11409:SF35 (PANTHER), SSF51556 (SUPERFAMILY)
jgi|Triha1|99104|e_gw1.22.351.1	protease s8 tripeptidyl peptidase	622	20	0.0	69.0%	4	C:extracellular region; P:protein metabolic process; P:catabolic process; F:peptidase activity	EC:3.4.21.0	IPR000209 (G3DSA:3.40.50.GENE3D); IPR009020 (SUPERFAMILY); IPR015366 (PFAM); PTHR14218 (PANTHER), SignalP-NN(euk) (SIGNALP)
jgi|Triha1|513428|fgenesh1_kg.22___96___Locus4638v3rpkm0.00_PRE	fad dependent oxidoreductase	411	20	0.0	76.9%	2	F:catalytic activity; P:metabolic process	-	IPR002938 (PFAM); IPR003042 (PRINTS); G3DSA:3.50.50.60 (GENE3D), PTHR13789 (PANTHER), SignalP-NN(euk) (SIGNALP), tmhmm (TMHMM), SSF51905 (SUPERFAMILY)
jgi|Triha1|487360|fgenesh1_pg.23___2	hypothetical protein FOC1_g10007901	723	13	1.44543e-87	44.54%	0	-		no IPS match
jgi|Triha1|500888|fgenesh1_pm.23___55	glycoside hydrolase family 18 protein	399	20	0.0	76.0%	6	C:extracellular region; F:hydrolase activity; F:carbohydrate binding; F:binding; P:carbohydrate metabolic process; P:catabolic process	EC:3.2.1.14	IPR000254 (PRODOM); IPR001223 (PFAM); IPR001579 (PROSITE); IPR013781 (G3DSA:3.20.20.GENE3D); IPR017853 (SUPERFAMILY); PTHR31939 (PANTHER), PTHR31939:SF0 (PANTHER), SignalP-NN(euk) (SIGNALP)
jgi|Triha1|155368|estExt_Genewise1.C_240196	predicted protein	287	20	0.0	75.2%	0	-		SignalP-NN(euk) (SIGNALP)
jgi|Triha1|513561|fgenesh1_kg.24___39___Locus8284v1rpkm2.70	xylosidase arabinosidase	408	20	0.0	63.3%	2	F:carbohydrate binding; P:cell adhesion		SignalP-NN(euk) (SIGNALP)
jgi|Triha1|487625|fgenesh1_pg.25___8	hexose transporter	575	20	0.0	85.0%	3	F:transporter activity; C:cell; P:transport	-	IPR003663 (PRINTS); IPR005828 (PFAM); IPR005829 (PROSITE); IPR016196 (SUPERFAMILY); IPR020846 (PROFILE); G3DSA:1.20.1250.20 (GENE3D), PTHR24063 (PANTHER), PTHR24063:SF98 (PANTHER), tmhmm (TMHMM)
jgi|Triha1|155649|estExt_Genewise1.C_250250	catechol dioxygenase	292	20	0.0	84.65%	4	F:catalytic activity; F:binding; P:metabolic process; P:catabolic process	EC:1.13.11.1	IPR000627 (PFAM); IPR007535 (PFAM); IPR015889 (G3DSA:2.60.130.GENE3D)
jgi|Triha1|100207|e_gw1.26.188.1	bud13 homolog	188	6	9.8616e-95	49.5%	0	-		SignalP-NN(euk) (SIGNALP)
jgi|Triha1|478895|fgenesh1_pg.3___17	pot family protein	597	20	0.0	84.15%	3	C:cell; P:transport; F:transporter activity	-	IPR000109 (PANTHER); IPR016196 (SUPERFAMILY); IPR018456 (PROSITE); PTHR11654:SF7 (PANTHER), tmhmm (TMHMM)
jgi|Triha1|78181|e_gw1.3.156.1	lipase	341	20	0.0	68.8%	3	P:catabolic process; P:lipid metabolic process; F:hydrolase activity	EC:3.1.1.1; EC:3.1.1.3	IPR002921 (PFAM); G3DSA:3.40.50.1820 (GENE3D), PTHR21493 (PANTHER), PTHR21493:SF19 (PANTHER), SignalP-NN(euk) (SIGNALP), SSF53474 (SUPERFAMILY)
jgi|Triha1|396534|CE226685_41	cupin domain protein	207	20	1.36618e-61	58.4%	7	F:dipeptidyl-peptidase activity; P:proteolysis; F:hydrolase activity; P:metabolic process; F:aminopeptidase activity; P:biological_process; C:cellular_component		IPR011051 (SUPERFAMILY); IPR014710 (G3DSA:2.60.120.GENE3D)
jgi|Triha1|86322|e_gw1.6.957.1	glycoside hydrolase	286	20	0.0	76.05%	1	F:hydrolase activity		SignalP-NN(euk) (SIGNALP)
jgi|Triha1|86893|e_gw1.7.2114.1	aspartic protease	387	20	0.0	79.45%	3	F:peptidase activity; P:protein metabolic process; P:catabolic process	EC:3.4.23.0	IPR001461 (PRINTS); IPR001969 (PROSITE); IPR021109 (G3DSA:2.40.70.GENE3D); SignalP-NN(euk) (SIGNALP)
jgi|Triha1|496184|fgenesh1_pm.7___697	hypothetical protein TRIATDRAFT_30929	69	2	1.0905e-07	62.0%	0	-		PS51257 (PROFILE), SignalP-NN(euk) (SIGNALP)
jgi|Triha1|88832|e_gw1.8.488.1	aminoglycoside phosphotransferase protein	354	20	0.0	67.6%	1	F:transferase activity	-	IPR004119 (PFAM); IPR011009 (SUPERFAMILY); IPR015897 (SMART); G3DSA:3.90.1200.10 (GENE3D), PTHR11012 (PANTHER)
jgi|Triha1|6629|gm1.6629_g	endothiapepsin precursor	402	20	0.0	70.4%	3	F:peptidase activity; P:protein metabolic process; P:catabolic process	EC:3.4.23.0	IPR001461 (PRINTS); IPR001969 (PROSITE); IPR021109 (G3DSA:2.40.70.GENE3D); PTHR13683:SF95 (PANTHER), SignalP-NN(euk) (SIGNALP), tmhmm (TMHMM)
jgi|Triha1|146145|estExt_Genewise1.C_8_t20010	hypothetical protein TRIVIDRAFT_68414	118	5	6.0015e-43	67.4%	0	-		SignalP-NN(euk) (SIGNALP)
jgi|Triha1|118590|estExt_Genewise1Plus.C_8_t10217	hypothetical protein	340	20	0.0	69.85%	2	P:metabolic process; F:catalytic activity	-	IPR008928 (SUPERFAMILY); IPR010905 (PFAM); IPR012341 (G3DSA:1.50.10.GENE3D)
jgi|Triha1|11823|gm1.11823_g	glycoside hydrolase family 76 protein	400	20	0.0	58.7%	2	P:metabolic process; F:hydrolase activity	-	IPR005198 (PFAM); IPR008928 (SUPERFAMILY); IPR012341 (G3DSA:1.50.10.GENE3D); SignalP-NN(euk) (SIGNALP)
jgi|Triha1|509802|fgenesh1_kg.9___40___Locus8412v1rpkm2.55	hypothetical protein TRIVIDRAFT_215141	419	20	0.0	54.6%	0	-		IPR021276 (PFAM)
jgi|Triha1|476542|fgenesh1_pg.1___118	short-chain dehydrogenase	335	20	7.46604e-70	59.1%	2	P:metabolic process; F:catalytic activity		IPR002198 (PFAM); IPR016040 (G3DSA:3.40.50.GENE3D); PTHR24320 (PANTHER), SSF51735 (SUPERFAMILY)
jgi|Triha1|72269|e_gw1.1.1026.1	nad dependent epimerase	319	20	2.19841e-96	62.95%	1	F:catalytic activity	-	IPR016040 (G3DSA:3.40.50.GENE3D); PTHR10366 (PANTHER), PTHR10366:SF88 (PANTHER), PF13460 (PFAM), SSF51735 (SUPERFAMILY)
jgi|Triha1|103212|estExt_Genewise1Plus.C_1_t10410	aldolase citrate lyase family protein	301	20	0.0	80.3%	2	P:metabolic process; F:catalytic activity	-	IPR005000 (PFAM); IPR015813 (G3DSA:3.20.20.GENE3D); PTHR30502 (PANTHER)
jgi|Triha1|522488|estExt_fgenesh1_pm.C_100474	oxidoreductase yusz	293	20	0.0	75.5%	3	F:catalytic activity; P:metabolic process; F:nucleotide binding	-	IPR002198 (PRINTS); IPR002347 (PRINTS); IPR016040 (G3DSA:3.40.50.GENE3D); PTHR24316 (PANTHER), PTHR24316:SF24 (PANTHER), SignalP-NN(euk) (SIGNALP), SSF51735 (SUPERFAMILY)
jgi|Triha1|514438|fgenesh1_kg.103___1___Locus6337v1rpkm8.21	isochorismatase family protein	189	20	6.15488e-46	64.8%	2	F:catalytic activity; P:metabolic process	-	IPR000868 (G3DSA:3.40.50.GENE3D); PTHR11080 (PANTHER)
jgi|Triha1|8285|gm1.8285_g	short chain oxidoreductase	256	20	3.94767e-124	67.9%	3	F:catalytic activity; P:metabolic process; F:nucleotide binding	-	IPR002198 (PFAM); IPR002347 (PRINTS); IPR016040 (G3DSA:3.40.50.GENE3D); PTHR24322 (PANTHER), PTHR24322:SF57 (PANTHER), SignalP-NN(euk) (SIGNALP), SSF51735 (SUPERFAMILY)
jgi|Triha1|498113|fgenesh1_pm.11___332	norsolorinic acid reductase	385	20	0.0	81.0%	2	P:metabolic process; F:catalytic activity	-	IPR001395 (PANTHER); IPR020471 (PRINTS); IPR023210 (G3DSA:3.20.20.GENE3D); PTHR11732:SF13 (PANTHER)
jgi|Triha1|122717|estExt_Genewise1Plus.C_12_t10423	NmrA-like family protein	312	20	0.0	68.3%	1	F:nucleotide binding	-	IPR008030 (PFAM); IPR016040 (G3DSA:3.40.50.GENE3D); PTHR10366 (PANTHER), PTHR10366:SF158 (PANTHER), SSF51735 (SUPERFAMILY)
jgi|Triha1|242130|CE72281_278	alpha beta-hydrolase	252	20	1.60434e-152	68.4%	1	F:aminopeptidase activity		G3DSA:3.40.50.1820 (GENE3D), PTHR10992 (PANTHER), PF12697 (PFAM), SSF53474 (SUPERFAMILY)
jgi|Triha1|511649|fgenesh1_kg.13___98___Locus2087v1rpkm71.37	nucleoside-diphosphate-sugar epimerase	255	20	9.0469e-171	76.6%	1	F:nucleotide binding	-	IPR016040 (G3DSA:3.40.50.GENE3D); PTHR14097 (PANTHER), PTHR14097:SF3 (PANTHER), PF13460 (PFAM), SSF51735 (SUPERFAMILY)
jgi|Triha1|485526|fgenesh1_pg.13___174	exo-beta-1,3-glucanase	281	20	1.27107e-169	56.3%	0	-		SignalP-NN(euk) (SIGNALP), tmhmm (TMHMM)
jgi|Triha1|523580|estExt_fgenesh1_pm.C_130254	catalase-peroxidase 2	794	20	0.0	78.25%	6	P:response to stress; F:binding; F:antioxidant activity; F:catalytic activity; P:metabolic process;	EC:1.11.1.6	IPR000763 (PRINTS); IPR002016 (PRINTS); IPR010255 (SUPERFAMILY); IPR019793 (PROSITE); IPR019794 (PROSITE); G3DSA:1.10.420.10 (GENE3D), G3DSA:1.10.520.10 (GENE3D), PTHR30555 (PANTHER), PTHR30555:SF0 (PANTHER), PS51257 (PROFILE), SignalP-NN(euk) (SIGNALP)
jgi|Triha1|96863|e_gw1.16.106.1	alcohol dehydrogenase	346	20	0.0	73.35%	4	F:binding; F:catalytic activity; P:metabolic process; F:nucleotide binding	-	IPR002085 (PANTHER); IPR011032 (G3DSA:3.90.180.GENE3D); IPR013149 (PFAM); IPR013154 (PFAM); IPR016040 (G3DSA:3.40.50.GENE3D); IPR020843 (SMART); PTHR11695:SF239 (PANTHER), SSF51735 (SUPERFAMILY)
jgi|Triha1|75664|e_gw1.2.1264.1	nad-p-binding protein	301	20	0.0	73.2%	3	F:catalytic activity; P:metabolic process; F:nucleotide binding	-	IPR002198 (PFAM); IPR002347 (PRINTS); IPR016040 (G3DSA:3.40.50.GENE3D); PTHR24322 (PANTHER), SSF51735 (SUPERFAMILY)
jgi|Triha1|477718|fgenesh1_pg.2___54	short-chain oxidoreductase	282	20	6.22569e-159	66.7%	3	F:catalytic activity; P:metabolic process; F:nucleotide binding	-	IPR002198 (PRINTS); IPR002347 (PRINTS); IPR016040 (G3DSA:3.40.50.GENE3D); PTHR24316 (PANTHER), PTHR24316:SF24 (PANTHER), SignalP-NN(euk) (SIGNALP), SSF51735 (SUPERFAMILY)
jgi|Triha1|513145|fgenesh1_kg.20___32___ACM42429.1	beta-1,6-glucanase	491	20	0.0	83.4%	8	C:extracellular space; F:binding; C:lysosome; F:hydrolase activity; P:carbohydrate metabolic process; P:organelle organization; P:lipid metabolic process; P:metabolic process	EC:3.2.1.75; EC:3.2.1.45	IPR001139 (PANTHER); IPR013780 (G3DSA:2.60.40.GENE3D); IPR013781 (G3DSA:3.20.20.GENE3D); IPR017853 (SUPERFAMILY); PTHR11069:SF2 (PANTHER), SignalP-NN(euk) (SIGNALP)
jgi|Triha1|546031|MIX9704_21_46	mfs multidrug	505	20	0.0	76.2%	3	P:transport; C:cell; F:transporter activity	-	IPR005829 (PROSITE); IPR011701 (PFAM); IPR016196 (SUPERFAMILY); IPR020846 (PROFILE); G3DSA:1.20.1250.20 (GENE3D), PTHR24004 (PANTHER), PTHR24004:SF18 (PANTHER), tmhmm (TMHMM)
jgi|Triha1|127315|estExt_Genewise1Plus.C_220042	hypothetical protein TRIVIDRAFT_153399	394	20	0.0	58.65%	0	-		G3DSA:3.40.50.1820 (GENE3D), PF12697 (PFAM), PS51257 (PROFILE), SignalP-NN(euk) (SIGNALP), tmhmm (TMHMM), SSF53474 (SUPERFAMILY)
jgi|Triha1|127782|estExt_Genewise1Plus.C_230304	glycoside hydrolase family 3 protein	866	20	0.0	75.0%	2	P:carbohydrate metabolic process; F:hydrolase activity	EC:3.2.1.0	IPR001764 (PRINTS); IPR002772 (G3DSA:3.40.50.GENE3D); IPR017853 (SUPERFAMILY); IPR019800 (PROSITE); IPR026891 (PFAM); IPR026892 (PANTHER); PTHR30620:SF0 (PANTHER), SignalP-NN(euk) (SIGNALP)
jgi|Triha1|21162|estExt_Genemark1.C_230114	uncharacterized protein FFUJ_10118	570	9	5.1138e-88	49.89%	6	P:regulation of transcription, DNA-dependent; P:transcription from RNA polymerase II promoter; F:sequence-specific DNA binding RNA polymerase II transcription factor activity; F:zinc ion binding; P:regulation of transcription from RNA polymerase II promoter; C:nucleus		tmhmm (TMHMM)
jgi|Triha1|363292|CE193443_133	hypothetical protein TRIVIDRAFT_155150	105	1	5.54192e-05	57.0%	0	-		no IPS match
jgi|Triha1|80093|e_gw1.4.2009.1	norsolorinic acid reductase	380	20	0.0	83.8%	2	P:metabolic process; F:catalytic activity	-	IPR001395 (PANTHER); IPR020471 (PRINTS); IPR023210 (G3DSA:3.20.20.GENE3D); PTHR11732:SF13 (PANTHER)
jgi|Triha1|142602|estExt_Genewise1.C_6_t10463	short-chain dehydrogenase	333	20	0.0	61.7%	3	F:catalytic activity; P:metabolic process; F:nucleotide binding	-	IPR002198 (PFAM); IPR002347 (PRINTS); IPR016040 (G3DSA:3.40.50.GENE3D); PTHR24320 (PANTHER), SSF51735 (SUPERFAMILY)
jgi|Triha1|115436|estExt_Genewise1Plus.C_6_t20094	short-chain dehydrogenase reductase family	266	20	1.84565e-173	74.0%	5	F:catalytic activity; ; P:regulation of biological process; P:metabolic process; F:nucleotide binding	-	IPR002198 (PFAM); IPR002347 (PRINTS); IPR016040 (G3DSA:3.40.50.GENE3D); IPR020904 (PROSITE); PTHR24320 (PANTHER), PTHR24320:SF4 (PANTHER), SignalP-NN(euk) (SIGNALP), SSF51735 (SUPERFAMILY)
jgi|Triha1|16932|estExt_Genemark1.C_6_t20103	short chain dehydrogenase	252	20	5.34266e-149	61.15%	3	F:catalytic activity; P:metabolic process; F:nucleotide binding	-	IPR002198 (PFAM); IPR002347 (PRINTS); IPR016040 (G3DSA:3.40.50.GENE3D); PTHR24322 (PANTHER), PTHR24322:SF57 (PANTHER), SSF51735 (SUPERFAMILY)
jgi|Triha1|17178|estExt_Genemark1.C_7_t10144	alpha beta hydrolase fold protein	356	20	1.57097e-56	52.2%	2	P:metabolic process; F:hydrolase activity		IPR013094 (PFAM); G3DSA:3.40.50.1820 (GENE3D), PTHR23024 (PANTHER), PTHR23024:SF52 (PANTHER), SignalP-NN(euk) (SIGNALP), tmhmm (TMHMM), SSF53474 (SUPERFAMILY)
jgi|Triha1|509536|fgenesh1_kg.8___158___Locus8276v2rpkm0.25_PRE	ww domain-containing oxidoreductase	337	20	1.49983e-146	64.55%	3	F:catalytic activity; P:metabolic process; F:nucleotide binding	-	IPR002198 (PFAM); IPR002347 (PRINTS); IPR016040 (G3DSA:3.40.50.GENE3D); PTHR24320 (PANTHER), PTHR24320:SF0 (PANTHER), tmhmm (TMHMM), SSF51735 (SUPERFAMILY)
jgi|Triha1|119041|estExt_Genewise1Plus.C_8_t20301	short-chain dehydrogenase reductase sdr	239	20	5.18222e-147	72.9%	3	F:catalytic activity; P:metabolic process; F:nucleotide binding	-	IPR016040 (G3DSA:3.40.50.GENE3D); PTHR10366 (PANTHER), PF13460 (PFAM), SSF51735 (SUPERFAMILY)
jgi|Triha1|89409|e_gw1.8.491.1	aspartate tyrosine aromatic aminotransferase	430	20	0.0	86.9%	5	F:binding; F:transferase activity; P:biosynthetic process; C:mitochondrion;	EC:2.6.1.7	IPR004839 (PFAM); IPR015421 (G3DSA:3.40.640.GENE3D); IPR015422 (G3DSA:3.90.1150.GENE3D); IPR015424 (SUPERFAMILY); PTHR11751 (PANTHER), PTHR11751:SF39 (PANTHER)
jgi|Triha1|203681|CE33832_501	---NA---	69	0			0	-		no IPS match
jgi|Triha1|122134|estExt_Genewise1Plus.C_11_t20364	o-methyltransferase	419	20	0.0	54.95%	1	F:transferase activity	-	IPR001077 (PFAM); IPR011991 (G3DSA:1.10.10.GENE3D); G3DSA:3.40.50.150 (GENE3D), PTHR11746 (PANTHER), PTHR11746:SF53 (PANTHER), SSF46785 (SUPERFAMILY), SSF53335 (SUPERFAMILY)
jgi|Triha1|8657|gm1.8657_g	ankyrin repeat protein	1011	20	0.0	46.25%	3	P:metabolic process; F:catalytic activity; F:protein binding	-	IPR002110 (SMART); IPR020683 (G3DSA:1.25.40.GENE3D); PTHR24188 (PANTHER)
jgi|Triha1|500863|fgenesh1_pm.23___30	plasma membrane iron permease	375	20	0.0	81.95%	6	P:ion transport; F:transporter activity; P:cellular homeostasis; P:metabolic process; C:protein complex; C:plasma membrane	-	IPR004923 (PFAM); PTHR31632 (PANTHER), PTHR31632:SF0 (PANTHER), SignalP-NN(euk) (SIGNALP), tmhmm (TMHMM)
jgi|Triha1|525484|estExt_fgenesh1_pm.C_260031	cytosine permease	524	20	0.0	69.7%	3	C:cell; P:transport; F:transporter activity	-	IPR001248 (PFAM); IPR026030 (PIR); PTHR31806 (PANTHER), PTHR31806:SF0 (PANTHER), tmhmm (TMHMM)
jgi|Triha1|110871|estExt_Genewise1Plus.C_3_t60230	hypothetical protein TRIVIDRAFT_202464	428	20	4.25443e-65	56.2%	2	F:sequence-specific DNA binding transcription factor activity; F:DNA binding		IPR004827 (PROSITE); IPR021833 (PFAM); G3DSA:1.20.5.170 (GENE3D)
jgi|Triha1|483836|fgenesh1_pg.9___198	oxidoreductase family protein	375	20	0.0	60.7%	3	F:catalytic activity; P:metabolic process; F:nucleotide binding	-	IPR000683 (PFAM); IPR016040 (G3DSA:3.40.50.GENE3D); G3DSA:3.30.360.10 (GENE3D), PTHR22604 (PANTHER), SignalP-NN(euk) (SIGNALP), SSF51735 (SUPERFAMILY), SSF55347 (SUPERFAMILY)
jgi|Triha1|526221|estExt_fgenesh1_pg.C_1_t10055	trypsin-like protease	259	20	7.09157e-163	77.65%	3	F:peptidase activity; P:protein metabolic process; P:catabolic process	EC:3.4.21.0	IPR001254 (PFAM); IPR001314 (PRINTS); IPR009003 (SUPERFAMILY); IPR018114 (PROSITE); G3DSA:2.40.10.10 (GENE3D), PTHR24276 (PANTHER), SignalP-NN(euk) (SIGNALP)
jgi|Triha1|12059|estExt_Genemark1.C_1_t10104	alkaline serine protease	712	20	0.0	66.25%	3	F:peptidase activity; P:protein metabolic process; P:catabolic process	EC:3.4.21.0	IPR000209 (G3DSA:3.40.50.GENE3D); IPR009020 (SUPERFAMILY); IPR015366 (PFAM); PTHR14218 (PANTHER), SignalP-NN(euk) (SIGNALP)
jgi|Triha1|91534|e_gw1.10.1091.1	acid proteinase protein	215	20	2.95262e-128	72.95%	3	F:peptidase activity; P:protein metabolic process; P:catabolic process	EC:3.4.23.0	IPR000250 (PRINTS); IPR008985 (SUPERFAMILY)
jgi|Triha1|121060|estExt_Genewise1Plus.C_10_t20319	P4	295	4	0.0	89.5%	0	-		no IPS match
jgi|Triha1|91882|e_gw1.10.174.1	aminoglycoside phosphotransferase	359	20	0.0	85.6%	1	F:transferase activity	-	IPR004119 (PFAM); IPR011009 (SUPERFAMILY); IPR012877 (PANTHER); IPR015897 (SMART); G3DSA:3.90.1200.10 (GENE3D)
jgi|Triha1|484109|fgenesh1_pg.10___32	fungal cellulose binding domain protein	500	20	0.0	75.9%	4	F:hydrolase activity; P:carbohydrate metabolic process; C:extracellular region; F:carbohydrate binding	EC:3.2.1.0	IPR000254 (PRODOM); IPR007112 (PROFILE); IPR007117 (G3DSA:2.60.40.GENE3D); IPR009009 (SUPERFAMILY); PTHR31692 (PANTHER), PTHR31692:SF0 (PANTHER), SignalP-NN(euk) (SIGNALP)
jgi|Triha1|45882|gw1.11.342.1	glycoside hydrolase family 75 protein	254	20	1.16114e-134	76.45%	1	F:hydrolase activity	-	IPR009939 (PFAM); SignalP-NN(euk) (SIGNALP)
jgi|Triha1|19572|estExt_Genemark1.C_130101	polysaccharide lyase family 8 protein	782	20	0.0	62.65%	4	C:extracellular region; F:carbohydrate binding; F:catalytic activity; P:carbohydrate metabolic process	EC:4.2.2.0	IPR003159 (PFAM); IPR008929 (SUPERFAMILY); IPR011013 (SUPERFAMILY); IPR012329 (G3DSA:1.50.10.GENE3D); IPR012970 (PFAM); IPR014718 (G3DSA:2.70.98.GENE3D); SignalP-NN(euk) (SIGNALP)
jgi|Triha1|9252|gm1.9252_g	lipase 5	571	20	0.0	78.3%	1	F:hydrolase activity	EC:3.1.1.1	IPR002018 (PFAM); IPR019826 (PROSITE); G3DSA:3.40.50.1820 (GENE3D), PTHR11559 (PANTHER), PTHR11559:SF96 (PANTHER), SignalP-NN(euk) (SIGNALP), SSF53474 (SUPERFAMILY)
jgi|Triha1|524327|estExt_fgenesh1_pm.C_160124	glycoside hydrolase family 25	229	20	1.18546e-123	83.45%	4	P:catabolic process; P:carbohydrate metabolic process; F:hydrolase activity; F:binding	EC:3.2.1.17	IPR002053 (PFAM); IPR008270 (PROSITE); IPR013781 (G3DSA:3.20.20.GENE3D); IPR017853 (SUPERFAMILY); IPR018077 (SMART); SignalP-NN(euk) (SIGNALP)
jgi|Triha1|524359|estExt_fgenesh1_pm.C_160160	lactam utilization protein lamb	265	20	0.0	83.85%	2	P:carbohydrate metabolic process; F:catalytic activity	-	IPR005501 (PFAM); IPR011330 (SUPERFAMILY); PTHR30292 (PANTHER), PTHR30292:SF0 (PANTHER)
jgi|Triha1|97417|e_gw1.18.266.1	abc transporter	1386	20	0.0	88.3%	7	P:transport; C:cell; F:hydrolase activity; F:transporter activity; P:nucleobase-containing compound metabolic process; P:catabolic process; F:nucleotide binding	-	IPR003439 (PFAM); IPR003593 (SMART); IPR010929 (PFAM); IPR013525 (PFAM); IPR017871 (PROSITE); IPR027417 (SUPERFAMILY); G3DSA:3.40.50.300 (GENE3D), PTHR19241 (PANTHER), PTHR19241:SF14 (PANTHER), tmhmm (TMHMM)
jgi|Triha1|153694|estExt_Genewise1.C_180292	ribonuclease trv	407	20	0.0	71.45%	2	F:RNA binding; F:nuclease activity	EC:3.1.27.1	IPR001568 (G3DSA:3.90.730.GENE3D); IPR018188 (PROSITE); PTHR11240:SF1 (PANTHER), SignalP-NN(euk) (SIGNALP), tmhmm (TMHMM)
jgi|Triha1|75849|e_gw1.2.2326.1	heterokaryon incompatibility protein	343	20	0.0	70.75%	3	F:molecular_function; P:biological_process; C:cellular_component		IPR010730 (PFAM)
jgi|Triha1|490193|fgenesh1_pm.2___114	aryl-alcohol dehydrogenase	368	20	0.0	82.65%	2	P:metabolic process; F:catalytic activity	-	IPR001395 (PANTHER); IPR023210 (G3DSA:3.20.20.GENE3D); PTHR11732:SF13 (PANTHER)
jgi|Triha1|154469|estExt_Genewise1.C_210135	hypothetical protein TRIVIDRAFT_64881	173	6	1.96746e-89	67.67%	0	-		SignalP-NN(euk) (SIGNALP)
jgi|Triha1|154554|estExt_Genewise1.C_210234	alkaline serine protease	638	20	0.0	68.3%	3	F:peptidase activity; P:protein metabolic process; P:catabolic process	EC:3.4.21.0	IPR000209 (G3DSA:3.40.50.GENE3D); IPR009020 (SUPERFAMILY); IPR015366 (PFAM); IPR023828 (PROSITE); PTHR14218 (PANTHER), SignalP-NN(euk) (SIGNALP)
jgi|Triha1|319506|CE149657_1811	general substrate transporter	594	20	0.0	83.2%	3	C:cell; P:transport; F:transporter activity	-	IPR000109 (PANTHER); IPR016196 (SUPERFAMILY); G3DSA:1.20.1250.20 (GENE3D), PTHR11654:SF7 (PANTHER), tmhmm (TMHMM)
jgi|Triha1|487249|fgenesh1_pg.22___21	glycoside hydrolase protein	204	20	5.41355e-118	57.65%	1	F:hydrolase activity		IPR008258 (PFAM); IPR023346 (SUPERFAMILY); G3DSA:1.10.530.10 (GENE3D), SignalP-NN(euk) (SIGNALP)
jgi|Triha1|487382|fgenesh1_pg.23___24	b-(1-6) glucan synthase	392	20	0.0	56.05%	3	P:carbohydrate metabolic process; F:cation binding; F:catalytic activity		IPR017853 (SUPERFAMILY); SignalP-NN(euk) (SIGNALP)
jgi|Triha1|513492|fgenesh1_kg.23___55___Locus3163v1rpkm40.66	fungal alpha-l-arabinofuranosidase	500	20	0.0	91.45%	5	F:hydrolase activity; P:carbohydrate metabolic process; C:extracellular region; P:catabolic process; P:nucleobase-containing compound metabolic process	EC:3.2.1.37; EC:3.2.1.55	IPR007934 (PFAM); IPR008985 (SUPERFAMILY); IPR013320 (G3DSA:2.60.120.GENE3D); IPR015289 (PFAM); G3DSA:2.80.10.50 (GENE3D), SignalP-NN(euk) (SIGNALP)
jgi|Triha1|10760|gm1.10760_g	nad-dependent 15-hydroxyprostaglandin dehydrogenase	307	20	3.4795e-168	66.45%	4	C:cell; F:catalytic activity; P:metabolic process; F:nucleotide binding	-	IPR002198 (PFAM); IPR002347 (PRINTS); IPR016040 (G3DSA:3.40.50.GENE3D); PTHR24310 (PANTHER), tmhmm (TMHMM), SSF51735 (SUPERFAMILY)
jgi|Triha1|525304|estExt_fgenesh1_pm.C_240049	cyclopentanone -monooxygenase	566	20	0.0	85.2%	3	F:nucleotide binding; F:catalytic activity; P:metabolic process	EC:1.14.13.8	PR00411 (PRINTS), G3DSA:3.50.50.60 (GENE3D), PTHR23023 (PANTHER), PTHR23023:SF24 (PANTHER), PF13738 (PFAM), SSF51905 (SUPERFAMILY)
jgi|Triha1|99712|e_gw1.24.25.1	carbohydrate-binding protein	174	20	1.29515e-99	70.4%	0	-		PS51257 (PROFILE), SignalP-NN(euk) (SIGNALP)
jgi|Triha1|479912|fgenesh1_pg.3___1034	glycoside hydrolase family 2 protein	870	20	0.0	65.2%	8	F:hydrolase activity; P:carbohydrate metabolic process; F:binding; F:sequence-specific DNA binding transcription factor activity; ; P:regulation of biological process; C:nucleoplasm; C:protein complex	EC:3.2.1.0	IPR006102 (PFAM); IPR006104 (PFAM); IPR008979 (G3DSA:2.60.120.GENE3D); IPR013781 (G3DSA:3.20.20.GENE3D); IPR013812 (G3DSA:2.60.40.GENE3D); IPR017853 (SUPERFAMILY); PTHR10066 (PANTHER), PTHR10066:SF12 (PANTHER)
jgi|Triha1|43497|gw1.32.74.1	exo-beta-1,3-glucanase	195	20	2.42734e-110	66.05%	1	F:carbohydrate binding	-	no IPS match
jgi|Triha1|514168|fgenesh1_kg.33___16___Locus10230v1rpkm1.19	hypothetical protein TRIVIDRAFT_224596	553	18	0.0	62.11%	0	-		IPR018306 (PFAM)
jgi|Triha1|129453|estExt_Genewise1Plus.C_330100	hypothetical protein	157	15	6.53972e-80	57.6%	0	-		SignalP-NN(euk) (SIGNALP)
jgi|Triha1|11548|gm1.11548_g	manganese lipoxygenase	590	20	0.0	59.9%	3	F:binding; P:metabolic process; F:catalytic activity	EC:1.13.11.0	IPR000907 (PANTHER); IPR013819 (PFAM); G3DSA:1.20.245.10 (GENE3D), PTHR11771:SF35 (PANTHER), SignalP-NN(euk) (SIGNALP)
jgi|Triha1|514267|fgenesh1_kg.37___2___Locus6032v1rpkm9.77	peptidase m14	439	20	0.0	76.0%	5	F:peptidase activity; P:biosynthetic process; P:protein metabolic process; P:catabolic process; F:binding	EC:3.4.17.0	IPR000834 (PFAM); G3DSA:3.40.630.10 (GENE3D), PTHR11705 (PANTHER), PTHR11705:SF5 (PANTHER), PS51257 (PROFILE), SignalP-NN(euk) (SIGNALP), SSF53187 (SUPERFAMILY)
jgi|Triha1|101937|e_gw1.39.20.1	oligopeptide transporter	557	20	0.0	77.25%	3	C:cell; P:transport; F:transporter activity	-	IPR000109 (PANTHER); IPR016196 (SUPERFAMILY); PTHR11654:SF7 (PANTHER), tmhmm (TMHMM)
jgi|Triha1|112585|estExt_Genewise1Plus.C_4_t40410	glycoside hydrolase family 12 protein	238	20	8.17414e-133	73.9%	3	P:carbohydrate metabolic process; P:catabolic process; F:hydrolase activity	EC:3.2.1.4	IPR002594 (PFAM); IPR008985 (SUPERFAMILY); IPR013319 (G3DSA:2.60.120.GENE3D); SignalP-NN(euk) (SIGNALP)
jgi|Triha1|518220|estExt_fgenesh1_pm.C_4_t10265	hypothetical protein TRIVIDRAFT_30165, partial	143	5	2.17909e-89	78.0%	0	-		SignalP-NN(euk) (SIGNALP)
jgi|Triha1|21965|estExt_Genemark1.C_460004	cytochrome p450	508	20	2.20485e-144	54.25%	4	F:electron carrier activity; F:binding; P:metabolic process; F:catalytic activity	-	IPR001128 (G3DSA:1.10.630.GENE3D); IPR002403 (PRINTS); PTHR24279 (PANTHER), PTHR24279:SF7 (PANTHER), SignalP-NN(euk) (SIGNALP)
jgi|Triha1|84185|e_gw1.5.682.1	protein yxjg	396	20	0.0	85.4%	3	P:biosynthetic process; ; F:transferase activity	EC:2.1.1.14	IPR002629 (PFAM); G3DSA:3.20.20.210 (GENE3D), PTHR30519 (PANTHER), SSF51726 (SUPERFAMILY)
jgi|Triha1|530682|estExt_fgenesh1_pg.C_6_t10104	hypothetical protein TRIVIDRAFT_110875	114	3	1.40997e-41	84.67%	0	-		SignalP-NN(euk) (SIGNALP), tmhmm (TMHMM)
jgi|Triha1|18043|estExt_Genemark1.C_80428	polysaccharide deacetylase family protein	313	20	0.0	89.7%	5	F:hydrolase activity; F:structural molecule activity; P:carbohydrate metabolic process; C:cellular_component; P:metabolic process	-	IPR002509 (G3DSA:3.20.20.GENE3D); IPR011330 (SUPERFAMILY); PTHR31536 (PANTHER), PTHR31536:SF0 (PANTHER)
jgi|Triha1|17916|estExt_Genemark1.C_80272	hexose transporter	519	20	0.0	83.35%	3	F:transporter activity; C:cell; P:transport	-	IPR005828 (PFAM); IPR016196 (SUPERFAMILY); IPR020846 (PROFILE); G3DSA:1.20.1250.20 (GENE3D), PTHR24063 (PANTHER), PTHR24063:SF105 (PANTHER), SignalP-NN(euk) (SIGNALP), tmhmm (TMHMM)
jgi|Triha1|521588|estExt_fgenesh1_pm.C_80407	isotrichodermin c-15 hydroxylase	527	20	0.0	64.55%	4	F:binding; F:catalytic activity; F:electron carrier activity; P:metabolic process	-	IPR001128 (PRINTS); IPR002401 (PRINTS); IPR017972 (PROSITE); PTHR24290 (PANTHER), PTHR24290:SF27 (PANTHER)
jgi|Triha1|119344|estExt_Genewise1Plus.C_8_t30167	beta-1,6-glucanase	430	20	0.0	88.85%	3	F:hydrolase activity; P:carbohydrate metabolic process; F:binding	EC:3.2.1.75	IPR001547 (PFAM); IPR013781 (G3DSA:3.20.20.GENE3D); IPR017853 (SUPERFAMILY); PTHR31297 (PANTHER), PTHR31297:SF0 (PANTHER), SignalP-NN(euk) (SIGNALP)
jgi|Triha1|502155|fgenesh1_kg.1___55___Locus8528v1rpkm2.42	hypothetical protein TRIVIDRAFT_222299	206	4	1.27555e-101	59.5%	0	-		SignalP-NN(euk) (SIGNALP), tmhmm (TMHMM)
jgi|Triha1|94024|e_gw1.12.231.1	hypothetical protein TRIVIDRAFT_58249	312	20	7.90714e-80	61.25%	0	-		PTHR12231 (PANTHER), SignalP-NN(euk) (SIGNALP), tmhmm (TMHMM)
jgi|Triha1|246558|CE76709_2671	pfs domain protein	378	20	1.14023e-143	57.65%	2	P:nucleobase-containing compound metabolic process; F:catalytic activity	-	IPR000845 (G3DSA:3.40.50.GENE3D); IPR018017 (PANTHER); PTHR21234:SF9 (PANTHER), SignalP-NN(euk) (SIGNALP), SSF53167 (SUPERFAMILY)
jgi|Triha1|152936|estExt_Genewise1.C_16_t10387	urea carboxylase	1240	20	0.0	78.35%	12	P:protein metabolic process; ; F:DNA binding; F:nucleotide binding; F:catalytic activity; P:cellular protein modification process; C:nucleus; F:binding; P:biosynthetic process; P:lipid metabolic process; C:protein complex; C:cytoplasm	EC:6.3.4.14; EC:5.2.1.8	IPR000089 (PFAM); IPR003778 (PFAM); IPR003833 (PFAM); IPR005479 (PFAM); IPR005481 (PFAM); IPR005482 (PFAM); IPR011053 (SUPERFAMILY); IPR011054 (SUPERFAMILY); IPR011761 (PROFILE); IPR011764 (PROFILE); IPR013815 (G3DSA:3.30.1490.GENE3D); IPR013816 (G3DSA:3.30.470.GENE3D); IPR016185 (G3DSA:3.40.50.GENE3D); IPR024946 (G3DSA:3.30.1360.GENE3D); G3DSA:2.40.100.10 (GENE3D), G3DSA:2.40.50.100 (GENE3D), PT…
jgi|Triha1|128105|estExt_Genewise1Plus.C_250054	hypothetical protein TRIVIDRAFT_177085	639	6	0.0	60.67%	0	-		tmhmm (TMHMM)
jgi|Triha1|112925|estExt_Genewise1Plus.C_4_t50304	chitinase 3	413	20	0.0	76.25%	5	F:hydrolase activity; P:carbohydrate metabolic process; C:extracellular region; F:carbohydrate binding; F:binding	EC:3.2.1.0	IPR000254 (PFAM); IPR001223 (PFAM); IPR013781 (G3DSA:3.20.20.GENE3D); IPR017853 (SUPERFAMILY); PTHR31939 (PANTHER), PTHR31939:SF0 (PANTHER), SignalP-NN(euk) (SIGNALP)
jgi|Triha1|509041|fgenesh1_kg.7___372___Locus11074v1rpkm0.89	alpha-galactosidase	445	20	0.0	76.35%	2	P:carbohydrate metabolic process; F:binding	EC:3.2.1.22	IPR000111 (PFAM); IPR002241 (PRINTS); IPR013780 (G3DSA:2.60.40.GENE3D); IPR013785 (G3DSA:3.20.20.GENE3D); IPR017853 (SUPERFAMILY); PTHR11452 (PANTHER), SignalP-NN(euk) (SIGNALP), SSF51011 (SUPERFAMILY)
jgi|Triha1|509581|fgenesh1_kg.8___203___Locus3935v1rpkm28.54	aliphatic nitrilase	330	20	0.0	77.35%	2	F:hydrolase activity; P:metabolic process	-	IPR003010 (G3DSA:3.60.110.GENE3D); PTHR23088 (PANTHER), PTHR23088:SF0 (PANTHER)
jgi|Triha1|532775|estExt_fgenesh1_pg.C_100182	benzoate 4-monooxygenase cytochrome p450	505	20	1.35597e-154	61.65%	4	F:electron carrier activity; F:binding; P:metabolic process; F:catalytic activity	-	IPR001128 (PRINTS); IPR002403 (PRINTS); IPR017972 (PROSITE); PTHR24305 (PANTHER), SignalP-NN(euk) (SIGNALP), tmhmm (TMHMM)
jgi|Triha1|93830|e_gw1.12.852.1	ammonium permease	482	20	0.0	87.7%	2	C:cell; F:transporter activity	-	IPR001905 (PANTHER); IPR018047 (PROSITE); IPR024041 (PFAM); G3DSA:1.10.3430.10 (GENE3D), PTHR11730:SF4 (PANTHER), tmhmm (TMHMM)
jgi|Triha1|511488|fgenesh1_kg.12___362___Locus3118v1rpkm41.83	nitrilotriacetate monooxygenase component	445	20	0.0	89.8%	2	F:catalytic activity; P:metabolic process	-	IPR011251 (G3DSA:3.20.20.GENE3D); IPR016215 (PIR); PTHR30011 (PANTHER)
jgi|Triha1|500282|fgenesh1_pm.18___137	hypothetical protein TRIATDRAFT_304755	192	6	5.75379e-58	55.0%	0	-		no IPS match
jgi|Triha1|515795|estExt_fgenesh1_pm.C_2_t10142	glyceraldehyde-3-phosphate dehydrogenase	337	20	0.0	89.5%	8	C:cytoplasm; F:nucleotide binding; P:carbohydrate metabolic process; P:generation of precursor metabolites and energy; P:catabolic process; F:catalytic activity; P:metabolic process; P:biosynthetic process	EC:1.2.1.12	IPR006424 (TIGRFAMs); IPR016040 (G3DSA:3.40.50.GENE3D); IPR020828 (PFAM); IPR020829 (PFAM); IPR020830 (PROSITE); IPR020831 (PRINTS); G3DSA:3.30.360.10 (GENE3D), SSF51735 (SUPERFAMILY), SSF55347 (SUPERFAMILY)
jgi|Triha1|76207|e_gw1.2.2902.1	mfs allantoate transporter	515	20	0.0	82.9%	2	P:transport; C:cell	-	IPR011701 (PFAM); IPR016196 (SUPERFAMILY); IPR020846 (PROFILE); G3DSA:1.20.1250.20 (GENE3D), PTHR11662 (PANTHER), PTHR11662:SF4 (PANTHER), tmhmm (TMHMM)
jgi|Triha1|513160|fgenesh1_kg.20___47___Locus7465v1rpkm4.24	efflux pump antibiotic resistance	580	20	2.48408e-168	66.5%	2	C:cell; P:transport		IPR011701 (PFAM); IPR016196 (SUPERFAMILY); IPR020846 (PROFILE); G3DSA:1.20.1250.20 (GENE3D), PTHR24003 (PANTHER), PTHR24003:SF124 (PANTHER), tmhmm (TMHMM)
jgi|Triha1|127114|estExt_Genewise1Plus.C_210143	polyketide synthase	374	20	3.87712e-146	62.25%	2	F:hydrolase activity; P:biosynthetic process	-	IPR001031 (PFAM); IPR009081 (PROFILE); G3DSA:3.40.50.1820 (GENE3D), SSF53474 (SUPERFAMILY)
jgi|Triha1|127128|estExt_Genewise1Plus.C_210160	sterigmatocystin 8-o-methyltransferase	446	20	0.0	58.15%	1	F:transferase activity	-	IPR001077 (PFAM); G3DSA:3.40.50.150 (GENE3D), PTHR11746 (PANTHER), PTHR11746:SF53 (PANTHER), SSF46785 (SUPERFAMILY), SSF53335 (SUPERFAMILY)
jgi|Triha1|10394|gm1.10394_g	polyketide synthase	2385	20	0.0	57.55%	6	F:binding; F:catalytic activity; P:metabolic process; F:nucleotide binding; F:transferase activity; F:protein binding	-	IPR001227 (G3DSA:3.40.366.GENE3D); IPR006162 (PROSITE); IPR009081 (PROFILE); IPR011032 (G3DSA:3.90.180.GENE3D); IPR013149 (PFAM); IPR013968 (PFAM); IPR014030 (PFAM); IPR014031 (PFAM); IPR014043 (PFAM); IPR016035 (SUPERFAMILY); IPR016036 (SUPERFAMILY); IPR016038 (G3DSA:3.40.47.GENE3D); IPR016039 (SUPERFAMILY); IPR016040 (G3DSA:3.40.50.GENE3D); IPR018201 (PROSITE); IPR020801 (SMART); IPR020806 (SMA…
jgi|Triha1|513285|fgenesh1_kg.21___53___Locus3942v1rpkm28.47	polyketide synthase	487	20	0.0	68.0%	2	F:transferase activity; P:metabolic process	-	IPR009081 (G3DSA:1.10.1200.GENE3D); G3DSA:3.40.50.150 (GENE3D), PF13489 (PFAM), SSF53335 (SUPERFAMILY)
jgi|Triha1|127647|estExt_Genewise1Plus.C_230111	mfs monocarboxylate	437	20	0.0	79.15%	2	P:transport; C:cell	-	IPR011701 (PFAM); IPR016196 (SUPERFAMILY); IPR020846 (PROFILE); G3DSA:1.20.1250.20 (GENE3D), PTHR11360 (PANTHER), PTHR11360:SF38 (PANTHER), SignalP-NN(euk) (SIGNALP), tmhmm (TMHMM)
jgi|Triha1|514166|fgenesh1_kg.33___14___Locus13080v1rpkm0.54	alpha beta hydrolase fold protein	300	20	0.0	55.15%	1	F:carboxylic ester hydrolase activity	EC:3.1.1.0	G3DSA:3.40.50.1820 (GENE3D), PTHR10992 (PANTHER), PTHR10992:SF222 (PANTHER), PF12697 (PFAM), SSF53474 (SUPERFAMILY)
jgi|Triha1|507859|fgenesh1_kg.6___8___Locus2437v1rpkm58.01	nitrate reductase	974	20	0.0	71.5%	6	F:binding; P:metabolic process; F:electron carrier activity; F:catalytic activity; C:cell; C:protein complex	EC:1.7.1.3	IPR000572 (G3DSA:3.90.420.GENE3D); IPR001199 (PRINTS); IPR001433 (PFAM); IPR001709 (PRINTS); IPR001834 (PRINTS); IPR005066 (G3DSA:2.60.40.GENE3D); IPR008333 (PFAM); IPR008335 (PRINTS); IPR014756 (SUPERFAMILY); IPR017927 (PROFILE); IPR017938 (SUPERFAMILY); IPR018506 (PROSITE); G3DSA:2.40.30.10 (GENE3D), G3DSA:3.40.50.80 (GENE3D), PTHR19370 (PANTHER), PTHR19370:SF20 (PANTHER), SSF52343 (SUPERFAMILY)
jgi|Triha1|142220|estExt_Genewise1.C_6_t10018	high affinity nitrate transporter	599	20	0.0	65.65%	4	C:cell; F:transporter activity; P:transport; P:ion transport	-	IPR011701 (PFAM); IPR016196 (SUPERFAMILY); IPR020846 (PROFILE); G3DSA:1.20.1250.20 (GENE3D), PTHR24003 (PANTHER), PTHR24003:SF321 (PANTHER), tmhmm (TMHMM)
jgi|Triha1|507858|fgenesh1_kg.6___7___Locus3311v1rpkm38.06	nitrite reductase	1120	20	0.0	76.45%	4	F:binding; F:nucleotide binding; P:metabolic process; F:catalytic activity	EC:1.7.1.4	IPR005117 (PFAM); IPR006066 (PRINTS); IPR006067 (PFAM); IPR007419 (PFAM); IPR012748 (TIGRFAMs); IPR013027 (PRINTS); IPR017941 (G3DSA:2.102.10.GENE3D); IPR023753 (PFAM); G3DSA:3.30.413.10 (GENE3D), G3DSA:3.50.50.60 (GENE3D), PTHR22912 (PANTHER), PTHR22912:SF1 (PANTHER), PF13806 (PFAM), SSF51905 (SUPERFAMILY), SSF56014 (SUPERFAMILY)
jgi|Triha1|84982|e_gw1.6.498.1	oxidoreductase -	341	20	1.16978e-148	73.9%	1	F:nucleotide binding	-	IPR008030 (PFAM); IPR016040 (G3DSA:3.40.50.GENE3D); PTHR10366 (PANTHER), PTHR10366:SF158 (PANTHER), SSF51735 (SUPERFAMILY)
jgi|Triha1|17731|estExt_Genemark1.C_80033	hypothetical protein GLRG_10826	360	7	2.17321e-28	47.86%	0	-		tmhmm (TMHMM)
jgi|Triha1|509526|fgenesh1_kg.8___148___Locus3723v1rpkm31.26	cytochrome p450	559	20	0.0	64.4%	4	F:binding; F:catalytic activity; F:electron carrier activity; P:metabolic process	-	IPR001128 (PRINTS); IPR002403 (PRINTS); IPR017972 (PROSITE); PTHR24292 (PANTHER), tmhmm (TMHMM)
jgi|Triha1|119349|estExt_Genewise1Plus.C_8_t30175	phosphotransferase enzyme family protein	438	20	0.0	57.9%	6	F:hydrolase activity; F:transporter activity; P:transport; F:nucleotide binding; C:cell; F:transferase activity	-	IPR002575 (PFAM); IPR011009 (SUPERFAMILY); G3DSA:3.90.1200.10 (GENE3D)
jgi|Triha1|118482|estExt_Genewise1Plus.C_8_t10087	flavin-binding monooxygenase-like family protein	613	20	0.0	67.1%	5	F:monooxygenase activity; P:oxidation-reduction process; F:N,N-dimethylaniline monooxygenase activity; F:NADP binding; F:flavin adenine dinucleotide binding		G3DSA:3.50.50.60 (GENE3D), PTHR23023 (PANTHER), PTHR23023:SF25 (PANTHER), PF13738 (PFAM), SSF51905 (SUPERFAMILY)
jgi|Triha1|96797|e_gw1.16.719.1	wsc domain-containing protein	334	20	0.0	67.55%	0	-		IPR018535 (PFAM); PTHR11183 (PANTHER), PTHR11183:SF9 (PANTHER), SignalP-NN(euk) (SIGNALP)
jgi|Triha1|528008|estExt_fgenesh1_pg.C_2_t20439	multidrug resistant protein	618	20	0.0	85.2%	2	P:transport; C:cell	-	IPR011701 (PFAM); IPR016196 (SUPERFAMILY); IPR020846 (PROFILE); G3DSA:1.20.1250.20 (GENE3D), PTHR24004 (PANTHER), PTHR24004:SF18 (PANTHER), tmhmm (TMHMM)
jgi|Triha1|525334|estExt_fgenesh1_pm.C_240086	alpha-1,3-glucanase	635	20	0.0	83.0%	3	P:carbohydrate metabolic process; F:binding; F:hydrolase activity	EC:3.2.1.84	IPR005197 (PFAM); PTHR10566 (PANTHER), PTHR10566:SF2 (PANTHER), SignalP-NN(euk) (SIGNALP), tmhmm (TMHMM)
jgi|Triha1|110777|estExt_Genewise1Plus.C_3_t60121	alkaline proteinase	410	20	0.0	87.85%	6	C:extracellular region; P:biological_process; P:protein metabolic process; P:catabolic process; F:protein binding; F:peptidase activity	EC:3.4.21.0	IPR000209 (G3DSA:3.40.50.GENE3D); IPR009020 (SUPERFAMILY); IPR010259 (PFAM); IPR015500 (PRINTS); IPR022398 (PROSITE); IPR023827 (PROSITE); IPR023828 (PROSITE); G3DSA:3.30.70.80 (GENE3D), PTHR10795:SF156 (PANTHER)
jgi|Triha1|479664|fgenesh1_pg.3___786	glycoside hydrolase family 81 protein	864	20	0.0	64.55%	1	P:catabolic process	EC:3.2.1.6	IPR005200 (PFAM); PTHR31983 (PANTHER), SignalP-NN(euk) (SIGNALP)
jgi|Triha1|505895|fgenesh1_kg.3___1075___Locus6344v1rpkm8.19	chitinase chi18- partial	343	20	0.0	93.75%	4	F:binding; F:hydrolase activity; P:carbohydrate metabolic process; P:catabolic process	EC:3.2.1.14	IPR001223 (PFAM); IPR001579 (PROSITE); IPR011583 (SMART); IPR013781 (G3DSA:3.20.20.GENE3D); IPR017853 (SUPERFAMILY); PTHR11177 (PANTHER), PTHR11177:SF20 (PANTHER), SignalP-NN(euk) (SIGNALP)
jgi|Triha1|111064|estExt_Genewise1Plus.C_4_t10185	hypothetical protein TRIVIDRAFT_230059	318	20	1.69281e-75	54.85%	0	-		SignalP-NN(euk) (SIGNALP)
jgi|Triha1|112430|estExt_Genewise1Plus.C_4_t40242	efflux pump antibiotic resistance	592	20	0.0	81.5%	2	P:transport; C:cell	-	IPR011701 (PFAM); IPR016196 (SUPERFAMILY); IPR020846 (PROFILE); G3DSA:1.20.1250.20 (GENE3D), PTHR24003 (PANTHER), PTHR24003:SF124 (PANTHER), tmhmm (TMHMM)
jgi|Triha1|529850|estExt_fgenesh1_pg.C_4_t20336	oligopeptide transporter	738	20	0.0	84.15%	1	P:transport	-	IPR004813 (PFAM); PTHR31645 (PANTHER), PTHR31645:SF0 (PANTHER), tmhmm (TMHMM)
jgi|Triha1|502198|fgenesh1_kg.1___98___Locus982v1rpkm157.47	beta-xylosidase	796	20	0.0	82.95%	5	F:hydrolase activity; C:extracellular region; P:carbohydrate metabolic process; P:catabolic process; P:nucleobase-containing compound metabolic process	EC:3.2.1.37	IPR001764 (G3DSA:3.20.20.GENE3D); IPR002772 (G3DSA:3.40.50.GENE3D); IPR017853 (SUPERFAMILY); IPR026891 (PFAM); IPR026892 (PANTHER); PTHR30620:SF0 (PANTHER), SignalP-NN(euk) (SIGNALP)
jgi|Triha1|72525|e_gw1.1.2871.1	hypothetical protein TRIVIDRAFT_216014	224	1	3.47929e-63	71.0%	0	-		no IPS match
jgi|Triha1|502174|fgenesh1_kg.1___74___Locus13241v1rpkm0.52	conidiation-specific protein (con-13) protein	314	20	0.0	62.15%	0	-		SignalP-NN(euk) (SIGNALP)
jgi|Triha1|503015|fgenesh1_kg.1___915___Locus2241v1rpkm65.02	hypothetical protein TRIVIDRAFT_17045, partial	538	20	0.0	65.6%	0	-		no IPS match
jgi|Triha1|503197|fgenesh1_kg.1___1097___Locus4032v1rpkm27.30	related to spore coat protein sp96 precursor	235	20	8.71873e-152	71.85%	0	-		SignalP-NN(euk) (SIGNALP)
jgi|Triha1|1097|gm1.1097_g	hypothetical protein TRIVIDRAFT_224066	674	20	0.0	53.2%	2	F:molecular_function; C:cellular_component		SignalP-NN(euk) (SIGNALP), tmhmm (TMHMM)
jgi|Triha1|91773|e_gw1.10.138.1	glycosyl hydrolase family 10 protein	324	20	0.0	77.95%	5	P:carbohydrate metabolic process; P:catabolic process; C:extracellular region; F:hydrolase activity; F:binding	EC:3.2.1.8	IPR001000 (PRINTS); IPR013781 (G3DSA:3.20.20.GENE3D); IPR017853 (SUPERFAMILY); PTHR31490 (PANTHER), SignalP-NN(euk) (SIGNALP)
jgi|Triha1|120441|estExt_Genewise1Plus.C_10_t10063	mannitol 1-phosphate dehydrogenase	445	20	0.0	68.35%	2	F:catalytic activity; P:metabolic process	-	IPR002938 (PFAM); IPR003042 (PRINTS); G3DSA:3.50.50.60 (GENE3D), PTHR13789 (PANTHER), PF13450 (PFAM), tmhmm (TMHMM), SSF51905 (SUPERFAMILY)
jgi|Triha1|510307|fgenesh1_kg.10___67___Locus692v1rpkm220.55	predicted protein	746	20	0.0	54.65%	0	-		no IPS match
jgi|Triha1|147959|estExt_Genewise1.C_10_t10326	hydrophobin 2	101	20	4.40262e-29	69.75%	4	C:extracellular region; P:growth; P:cellular component organization; C:cell wall	-	IPR010636 (G3DSA:3.20.120.GENE3D); SignalP-NN(euk) (SIGNALP)
jgi|Triha1|91651|e_gw1.10.881.1	short-chain dehydrogenase reductase family protein	333	20	0.0	63.5%	3	F:catalytic activity; P:metabolic process; F:nucleotide binding	-	IPR002198 (PFAM); IPR002347 (PRINTS); IPR016040 (G3DSA:3.40.50.GENE3D); PTHR24316 (PANTHER), PTHR24316:SF18 (PANTHER), SSF51735 (SUPERFAMILY)
jgi|Triha1|7779|gm1.7779_g	hypothetical protein TRIVIDRAFT_231628	369	9	1.71295e-122	71.56%	0	-		SignalP-NN(euk) (SIGNALP)
jgi|Triha1|511032|fgenesh1_kg.11___379___Locus1099v1rpkm140.95	subtilisin-like protease pr1a	381	20	0.0	84.15%	6	C:extracellular region; P:biological_process; P:protein metabolic process; P:catabolic process; F:protein binding; F:peptidase activity	EC:3.4.21.0	IPR000209 (G3DSA:3.40.50.GENE3D); IPR009020 (SUPERFAMILY); IPR010259 (PFAM); IPR015500 (PRINTS); IPR022398 (PROSITE); IPR023827 (PROSITE); IPR023828 (PROSITE); G3DSA:3.30.70.80 (GENE3D), PTHR10795:SF156 (PANTHER)
jgi|Triha1|92492|e_gw1.11.117.1	hypothetical protein TRIVIDRAFT_216915	393	20	0.0	79.15%	0	-		IPR018724 (PFAM)
jgi|Triha1|498162|fgenesh1_pm.11___381	nfx1-type zinc finger-containing protein 1	2338	20	0.0	70.85%	2	F:hydrolase activity; F:nucleotide binding	EC:3.6.1.15	IPR000641 (PRINTS); IPR003593 (SMART); IPR003959 (PFAM); IPR027417 (SUPERFAMILY); G3DSA:3.40.50.300 (GENE3D), PTHR10887 (PANTHER), PTHR10887:SF182 (PANTHER), PF13086 (PFAM), PF13087 (PFAM)
jgi|Triha1|511345|fgenesh1_kg.12___219___Locus2184v1rpkm67.47	carbohydrate-binding module family 13 protein	157	18	4.83485e-83	57.33%	0	-		IPR000772 (SUPERFAMILY); G3DSA:2.80.10.50 (GENE3D)
jgi|Triha1|238905|CE69056_62	---NA---	190	0			0	-		tmhmm (TMHMM)
jgi|Triha1|485240|fgenesh1_pg.12___318	beta-1,6-glucanase	479	20	0.0	74.25%	7	P:carbohydrate metabolic process; F:binding; C:lysosome; F:hydrolase activity; P:organelle organization; P:lipid metabolic process; P:metabolic process	EC:3.2.1.45	IPR001139 (PRINTS); IPR013780 (G3DSA:2.60.40.GENE3D); IPR013781 (G3DSA:3.20.20.GENE3D); IPR017853 (SUPERFAMILY); PTHR11069:SF2 (PANTHER), SignalP-NN(euk) (SIGNALP), SSF51011 (SUPERFAMILY)
jgi|Triha1|122877|estExt_Genewise1Plus.C_12_t20111	phthalate transporter	501	20	0.0	82.8%	2	P:transport; C:cell	-	IPR011701 (PFAM); IPR016196 (SUPERFAMILY); IPR020846 (PROFILE); G3DSA:1.20.1250.20 (GENE3D), PTHR11662 (PANTHER), PTHR11662:SF3 (PANTHER), tmhmm (TMHMM)
jgi|Triha1|511853|fgenesh1_kg.13___302___Locus5763v1rpkm11.52	hypothetical protein TRIVIDRAFT_34950	453	20	0.0	62.55%	2	F:GTP binding; P:cell cycle		SignalP-NN(euk) (SIGNALP), tmhmm (TMHMM)
jgi|Triha1|124624|estExt_Genewise1Plus.C_14_t20162	domain-containing protein	764	20	0.0	49.0%	1	P:catabolic process	-	IPR002482 (SMART); IPR018392 (PFAM); PTHR21666 (PANTHER), PTHR21666:SF2 (PANTHER), SignalP-NN(euk) (SIGNALP), SSF54106 (SUPERFAMILY)
jgi|Triha1|9084|gm1.9084_g	coagulation factor 5 8 type domain protein	821	20	0.0	70.8%	3	P:metabolic process; P:biological_process; F:catalytic activity	-	IPR000421 (PROFILE); IPR000772 (PFAM); IPR008928 (SUPERFAMILY); IPR008979 (G3DSA:2.60.120.GENE3D); G3DSA:2.60.420.10 (GENE3D), G3DSA:2.80.10.50 (GENE3D), SignalP-NN(euk) (SIGNALP), tmhmm (TMHMM)
jgi|Triha1|512404|fgenesh1_kg.15___181___Locus4628v1rpkm20.64	flug protein	451	20	0.0	65.45%	3	F:catalytic activity; P:biosynthetic process; P:carbohydrate metabolic process	EC:6.3.1.2	IPR008146 (PFAM); IPR014746 (G3DSA:3.30.590.GENE3D); PTHR20852 (PANTHER), PTHR20852:SF17 (PANTHER), SSF55931 (SUPERFAMILY)
jgi|Triha1|486469|fgenesh1_pg.16___218	general amidase	565	20	0.0	73.7%	3	F:catalytic activity; F:hydrolase activity; P:metabolic process	EC:6.3.5.0; EC:3.5.1.0	IPR000120 (PANTHER); IPR015830 (PIR); IPR020556 (PROSITE); IPR023631 (G3DSA:3.90.1300.GENE3D)
jgi|Triha1|153281|estExt_Genewise1.C_170160	integral membrane protein	567	20	0.0	70.25%	1	F:receptor activity	-	IPR000342 (PFAM); IPR016137 (SUPERFAMILY); SignalP-NN(euk) (SIGNALP), tmhmm (TMHMM)
jgi|Triha1|126387|estExt_Genewise1Plus.C_190007	fad binding domain-containing protein	524	20	0.0	72.0%	4	F:nucleotide binding; P:metabolic process; F:catalytic activity; P:carbohydrate metabolic process	EC:1.1.1.158	IPR006094 (PFAM); IPR016166 (PROFILE); IPR016167 (G3DSA:3.30.43.GENE3D); IPR016169 (G3DSA:3.30.465.GENE3D); PTHR11748 (PANTHER), PTHR11748:SF33 (PANTHER)
jgi|Triha1|515691|estExt_fgenesh1_pm.C_2_t10016	glycoside hydrolase family 75 protein	323	20	8.88808e-138	77.45%	1	F:hydrolase activity	-	IPR009939 (PFAM); SignalP-NN(euk) (SIGNALP)
jgi|Triha1|13053|estExt_Genemark1.C_2_t10047	nad dependent epimerase dehydratase	341	20	0.0	56.1%	4	P:metabolic process; F:catalytic activity; F:binding; F:nucleotide binding	-	IPR001509 (PFAM); IPR016040 (G3DSA:3.40.50.GENE3D); PTHR10366 (PANTHER), PTHR10366:SF10 (PANTHER), SSF51735 (SUPERFAMILY)
jgi|Triha1|294782|CE124933_140	---NA---	145	0			0	-		no IPS match
jgi|Triha1|503484|fgenesh1_kg.2___28___Locus9645v1rpkm1.48	glycoside hydrolase	321	20	0.0	75.55%	1	F:hydrolase activity	-	IPR023346 (SUPERFAMILY); G3DSA:1.10.530.10 (GENE3D), SignalP-NN(euk) (SIGNALP)
jgi|Triha1|490592|fgenesh1_pm.2___513	4-hydroxyphenylpyruvate dioxygenase	416	20	0.0	89.35%	5	F:binding; P:catabolic process; ; F:catalytic activity; P:metabolic process	EC:1.13.11.27	IPR004360 (PFAM); IPR005956 (PIR); G3DSA:3.10.180.10 (GENE3D), PTHR11959:SF0 (PANTHER), PF13669 (PFAM), SSF54593 (SUPERFAMILY)
jgi|Triha1|490754|fgenesh1_pm.2___675	hypothetical protein TRIVIDRAFT_38049	377	20	0.0	68.3%	2	P:oxidation-reduction process; F:oxidoreductase activity		G3DSA:3.40.50.1820 (GENE3D), PTHR10992 (PANTHER), PTHR10992:SF312 (PANTHER), PF12697 (PFAM), SignalP-NN(euk) (SIGNALP), SSF53474 (SUPERFAMILY)
jgi|Triha1|478307|fgenesh1_pg.2___643	maltose permease	544	20	0.0	69.2%	3	F:transporter activity; C:cell; P:transport	-	IPR003663 (TIGRFAMs); IPR005828 (PFAM); IPR016196 (SUPERFAMILY); IPR020846 (PROFILE); G3DSA:1.20.1250.20 (GENE3D), PTHR24063 (PANTHER), PTHR24063:SF114 (PANTHER), tmhmm (TMHMM)
jgi|Triha1|504171|fgenesh1_kg.2___715___Locus5040v1rpkm16.91	wd40 repeat-containing protein	975	20	2.44347e-147	57.5%	2	F:transferase activity; F:protein binding	-	IPR001680 (PFAM); IPR015943 (G3DSA:2.130.10.GENE3D); IPR017986 (PROFILE); IPR019775 (PROSITE); IPR020472 (PRINTS); PTHR22847 (PANTHER), PTHR22847:SF50 (PANTHER)
jgi|Triha1|128023|estExt_Genewise1Plus.C_240227	cutinase	229	20	2.89739e-126	76.8%	4	C:extracellular region; P:metabolic process; F:hydrolase activity; P:symbiosis, encompassing mutualism through parasitism	EC:3.1.1.1; EC:3.1.1.74	IPR000675 (PFAM); IPR011150 (PRINTS); G3DSA:3.40.50.1820 (GENE3D), SignalP-NN(euk) (SIGNALP), SSF53474 (SUPERFAMILY)
jgi|Triha1|10849|gm1.10849_g	hypothetical protein TRIVIDRAFT_79197	127	3	4.67416e-10	82.0%	0	-		SignalP-NN(euk) (SIGNALP)
jgi|Triha1|505052|fgenesh1_kg.3___232___Locus3807v1rpkm30.14	hypothetical protein TRIVIDRAFT_55747	119	3	1.07204e-45	73.67%	0	-		SignalP-NN(euk) (SIGNALP)
jgi|Triha1|3062|gm1.3062_g	translation initiation factor eif-2b subunit family protein	338	15	1.00251e-56	60.8%	3	F:molecular_function; P:biological_process; C:cellular_component		tmhmm (TMHMM)
jgi|Triha1|504841|fgenesh1_kg.3___21___Locus4757v1rpkm19.47	conidiospore surface protein	319	20	1.79999e-102	67.1%	1	P:metabolic process	-	IPR018871 (PFAM); SignalP-NN(euk) (SIGNALP)
jgi|Triha1|361588|CE191739_5772	hypothetical protein TRIVIDRAFT_48020	163	20	6.10362e-80	71.1%	0	-		tmhmm (TMHMM)
jgi|Triha1|101028|e_gw1.30.34.1	endochitinase 42	431	20	0.0	98.0%	5	F:hydrolase activity; F:catalytic activity; F:binding; P:carbohydrate metabolic process; P:catabolic process	EC:3.2.1.14	IPR001223 (PFAM); IPR001579 (PROSITE); IPR011583 (SMART); IPR013781 (G3DSA:3.20.20.GENE3D); IPR017853 (SUPERFAMILY); G3DSA:3.10.50.10 (GENE3D), PTHR11177 (PANTHER), PTHR11177:SF23 (PANTHER), SSF54556 (SUPERFAMILY)
jgi|Triha1|366985|CE197136_563308	wall-associated proteinase precursor	302	17	7.24464e-59	48.06%	7	P:proteolysis; C:cell wall; F:serine-type peptidase activity; F:hydrolase activity; C:membrane; F:peptidase activity; C:extracellular region		G3DSA:2.120.10.70 (GENE3D)
jgi|Triha1|536055|estExt_fgenesh1_pg.C_330044	ankyrin repeat protein	800	20	0.0	57.55%	2	P:nucleoside metabolic process; F:catalytic activity		PF05729 (PFAM)
jgi|Triha1|488267|fgenesh1_pg.33___38	---NA---	317	0			0	-		no IPS match
jgi|Triha1|11439|gm1.11439_g	hypothetical protein FOC4_g10000877	1416	20	0.0	59.95%	0	-		no IPS match
jgi|Triha1|11443|gm1.11443_g	transcriptional activator srcap-like protein	1682	20	0.0	55.0%	0	-		no IPS match
jgi|Triha1|526018|estExt_fgenesh1_pm.C_380001	domain protein	1313	20	0.0	65.8%	2	F:hydrolase activity; P:catabolic process	-	IPR002482 (SMART); IPR011050 (SUPERFAMILY); IPR012334 (G3DSA:2.160.20.GENE3D); IPR018392 (PFAM); G3DSA:3.10.350.10 (GENE3D), PTHR31375 (PANTHER), PTHR31375:SF0 (PANTHER), PF12708 (PFAM), SSF54106 (SUPERFAMILY)
jgi|Triha1|506608|fgenesh1_kg.4___663___Locus7571v1rpkm3.99	ubiquitin-like proteins	311	20	6.86428e-137	66.55%	0	-		no IPS match
jgi|Triha1|506675|fgenesh1_kg.4___730___Locus4660v1rpkm20.36	fungal specific transcription factor	124	7	1.82744e-30	71.71%	0	-		SignalP-NN(euk) (SIGNALP)
jgi|Triha1|493261|fgenesh1_pm.4___602	plasma membrane iron permease	364	20	0.0	82.05%	3	P:transport; F:transferase activity; C:cell	-	IPR004923 (PFAM); PTHR31632 (PANTHER), PTHR31632:SF0 (PANTHER), SignalP-NN(euk) (SIGNALP), tmhmm (TMHMM)
jgi|Triha1|506686|fgenesh1_kg.4___741___Locus5244v2rpkm12.57	general amino acid permease agp2	559	20	0.0	83.55%	3	C:cell; F:transporter activity; P:transport	-	IPR002293 (PIR); IPR004841 (PFAM); PTHR11785:SF80 (PANTHER), tmhmm (TMHMM)
jgi|Triha1|15710|estExt_Genemark1.C_4_t20390	abc multidrug transporter	1490	20	0.0	64.85%	7	P:transport; C:cell; F:hydrolase activity; F:transporter activity; P:nucleobase-containing compound metabolic process; P:catabolic process; F:nucleotide binding	-	IPR001140 (PFAM); IPR003439 (PFAM); IPR003593 (SMART); IPR011527 (SUPERFAMILY); IPR017871 (PROSITE); IPR017940 (PROFILE); IPR027417 (SUPERFAMILY); G3DSA:1.20.1560.10 (GENE3D), G3DSA:3.40.50.300 (GENE3D), PTHR24223 (PANTHER), PTHR24223:SF1 (PANTHER), tmhmm (TMHMM)
jgi|Triha1|494647|fgenesh1_pm.6___17	carbohydrate esterase family 15 protein	461	20	0.0	79.1%	4	C:extracellular region; P:carbohydrate metabolic process; F:carbohydrate binding; F:hydrolase activity	EC:3.2.1.0	IPR000254 (PFAM); G3DSA:3.40.50.1820 (GENE3D), PTHR11552 (PANTHER), PTHR11552:SF18 (PANTHER), SignalP-NN(euk) (SIGNALP)
jgi|Triha1|519947|estExt_fgenesh1_pm.C_6_t10236	duf636 domain protein	137	20	1.33327e-87	72.0%	2	F:catalytic activity; P:metabolic process	-	IPR006913 (G3DSA:3.90.1590.GENE3D); IPR011057 (SUPERFAMILY)
jgi|Triha1|85422|e_gw1.6.2048.1	glycoside hydrolase family 72 protein	458	20	0.0	83.7%	6	P:carbohydrate metabolic process; C:cell; F:hydrolase activity; C:cell wall; F:transferase activity; F:binding	-	IPR004886 (PFAM); IPR013781 (G3DSA:3.20.20.GENE3D); IPR017853 (SUPERFAMILY); PTHR31468 (PANTHER), PTHR31468:SF0 (PANTHER), SignalP-NN(euk) (SIGNALP)
jgi|Triha1|507869|fgenesh1_kg.6___18___Locus2018v1rpkm74.16	nad dependent epimerase protein	337	20	0.0	70.0%	4	P:metabolic process; F:nucleotide binding; F:binding; F:catalytic activity	-	IPR001509 (PFAM); IPR016040 (G3DSA:3.40.50.GENE3D); PTHR10366 (PANTHER), PTHR10366:SF10 (PANTHER), SSF51735 (SUPERFAMILY)
jgi|Triha1|509109|fgenesh1_kg.7___440___Locus2146v1rpkm69.11	atpase aaa-5 protein	665	20	0.0	57.55%	5	F:hydrolase activity; P:nucleobase-containing compound metabolic process; P:catabolic process; F:nucleotide binding; F:protein binding	EC:3.6.1.3	IPR000449 (PFAM); IPR001270 (PRINTS); IPR002110 (PFAM); IPR003593 (SMART); IPR011704 (PFAM); IPR027417 (SUPERFAMILY); G3DSA:3.40.50.300 (GENE3D), PTHR11638 (PANTHER), PTHR11638:SF63 (PANTHER)
jgi|Triha1|496346|fgenesh1_pm.8___21	cytochrome mitochondrial precursor	384	20	0.0	85.45%	3	F:nucleotide binding; F:catalytic activity; P:metabolic process	-	IPR000262 (PFAM); IPR008259 (PROSITE); IPR012133 (PIR); IPR013785 (G3DSA:3.20.20.GENE3D); PTHR10578 (PANTHER), PTHR10578:SF38 (PANTHER), SignalP-NN(euk) (SIGNALP), SSF51395 (SUPERFAMILY)
jgi|Triha1|509414|fgenesh1_kg.8___36___Locus5437v1rpkm13.74	multiple epidermal growth factor-like domains protein 6	765	20	0.0	49.7%	3	F:transmembrane signaling receptor activity; C:membrane; P:blood coagulation		IPR009030 (SUPERFAMILY); SignalP-NN(euk) (SIGNALP)
jgi|Triha1|118643|estExt_Genewise1Plus.C_8_t10280	acetyl xylan esterase	236	20	7.39431e-149	84.75%	5	F:hydrolase activity; F:carbohydrate binding; P:carbohydrate metabolic process; P:catabolic process; C:extracellular region	EC:3.1.1.72; EC:3.2.1.0; EC:3.1.1.1	IPR000675 (PFAM); G3DSA:3.40.50.1820 (GENE3D), SignalP-NN(euk) (SIGNALP), SSF53474 (SUPERFAMILY)
jgi|Triha1|509593|fgenesh1_kg.8___215___Locus1961v1rpkm76.76	glycoside hydrolase family 18 protein	358	20	0.0	75.1%	3	F:hydrolase activity; P:carbohydrate metabolic process; F:binding	-	IPR013781 (G3DSA:3.20.20.GENE3D); IPR017853 (SUPERFAMILY); PTHR11177 (PANTHER), PTHR11177:SF64 (PANTHER), SignalP-NN(euk) (SIGNALP)
jgi|Triha1|102504|e_gw1.84.3.1	ferulic acid esterase a	345	20	0.0	73.15%	7	F:hydrolase activity; P:carbohydrate metabolic process; C:extracellular region; F:carbohydrate binding; P:protein metabolic process; P:catabolic process; F:peptidase activity	EC:3.2.1.0	IPR000254 (PRODOM); IPR001375 (PFAM); G3DSA:3.40.50.1820 (GENE3D), PTHR30608 (PANTHER), PTHR30608:SF1 (PANTHER), SignalP-NN(euk) (SIGNALP), SSF53474 (SUPERFAMILY)
jgi|Triha1|18416|estExt_Genemark1.C_90417	tpr domain protein	1267	20	0.0	58.5%	5	P:biological_process; C:organelle; C:intracellular; F:hydrolase activity; F:protein binding	-	IPR011990 (G3DSA:1.25.40.GENE3D); IPR027417 (SUPERFAMILY); G3DSA:3.40.50.1820 (GENE3D), G3DSA:3.40.50.300 (GENE3D), PTHR19959 (PANTHER), PTHR19959:SF45 (PANTHER), PF05729 (PFAM), PF13374 (PFAM), PF13424 (PFAM), tmhmm (TMHMM), SSF48452 (SUPERFAMILY), SSF53474 (SUPERFAMILY)
jgi|Triha1|130184|estExt_Genewise1.C_1_t10094	zinc-binding dehydrogenase	335	20	0.0	85.9%	4	F:zinc ion binding; F:oxidoreductase activity; P:oxidation-reduction process; F:nucleotide binding	-	IPR002085 (PANTHER); IPR011032 (G3DSA:3.90.180.GENE3D); IPR013149 (PFAM); IPR013154 (PFAM); IPR014189 (TIGRFAMs); IPR016040 (G3DSA:3.40.50.GENE3D); IPR020843 (SMART); PTHR11695:SF28 (PANTHER), SSF51735 (SUPERFAMILY)
jgi|Triha1|502960|fgenesh1_kg.1___860___Locus1082v1rpkm142.70	caleosin domain-containing protein	254	20	5.97486e-163	76.85%	2	P:biological_process; C:cellular_component		IPR007736 (PFAM); PTHR31495 (PANTHER), PTHR31495:SF0 (PANTHER), tmhmm (TMHMM)
jgi|Triha1|502238|fgenesh1_kg.1___138___Locus879v1rpkm175.73	cnd01770-like protein	130	16	5.25255e-68	86.25%	0	-		SignalP-NN(euk) (SIGNALP)
jgi|Triha1|512860|fgenesh1_kg.18___35___Locus2905v1rpkm45.69	glucose-methanol-choline oxidoreductase	595	20	0.0	85.2%	7	F:flavin adenine dinucleotide binding; P:oxidation-reduction process; P:alcohol metabolic process; F:choline dehydrogenase activity; P:glycine metabolic process; P:L-serine metabolic process; P:threonine metabolic process	EC:1.1.99.1	IPR000172 (PFAM); IPR007867 (PFAM); IPR012132 (PIR); G3DSA:3.50.50.60 (GENE3D), PTHR11552 (PANTHER), PTHR11552:SF19 (PANTHER), SSF51905 (SUPERFAMILY), SSF54373 (SUPERFAMILY)
jgi|Triha1|97878|e_gw1.19.258.1	gpi anchored cell wall protein	328	20	1.29147e-167	72.3%	0	-		IPR018620 (PFAM); SignalP-NN(euk) (SIGNALP)
jgi|Triha1|107222|estExt_Genewise1Plus.C_2_t40322	probable catalase-1	737	20	0.0	85.9%	7	P:hydrogen peroxide catabolic process; F:heme binding; F:catalase activity; P:oxidation-reduction process; P:tryptophan metabolic process; P:peroxidase reaction; P:methane metabolic process	EC:1.11.1.6	IPR002226 (PROSITE); IPR002818 (PFAM); IPR010582 (PFAM); IPR011614 (G3DSA:2.40.180.GENE3D); IPR018028 (PRINTS); IPR020835 (SUPERFAMILY); IPR024708 (PROSITE); IPR024712 (PIR); G3DSA:3.40.50.880 (GENE3D), PTHR11465:SF0 (PANTHER), SSF52317 (SUPERFAMILY)
jgi|Triha1|99474|e_gw1.23.90.1	glycosyltransferase family 1 protein	888	20	0.0	73.6%	2	F:transferase activity, transferring hexosyl groups; P:lipid glycosylation	EC:2.4.1.0	IPR002213 (PANTHER); IPR004276 (PFAM); G3DSA:3.40.50.2000 (GENE3D), PTHR11926:SF77 (PANTHER), SSF53756 (SUPERFAMILY)
jgi|Triha1|479863|fgenesh1_pg.3___985	short-chain dehydrogenase reductase sdr protein	289	20	2.47923e-84	57.6%	2	P:metabolic process; F:oxidoreductase activity		IPR002198 (PFAM); IPR002347 (PRINTS); IPR016040 (G3DSA:3.40.50.GENE3D); PTHR24322 (PANTHER), SSF51735 (SUPERFAMILY)
jgi|Triha1|507821|fgenesh1_kg.5___870___Locus2398v1rpkm59.50	malate synthase	543	20	0.0	94.35%	6	P:mycelium development; P:tricarboxylic acid cycle; C:glyoxysome; F:malate synthase activity; P:glyoxylate cycle; P:pyruvate metabolic process	EC:2.3.3.9	IPR001465 (PTHR21631:PANTHER); IPR006252 (PIR); IPR011076 (SUPERFAMILY); IPR019830 (PROSITE); G3DSA:1.20.1220.12 (GENE3D), G3DSA:3.20.20.360 (GENE3D), PTHR21631 (PANTHER)
jgi|Triha1|509549|fgenesh1_kg.8___171___Locus6472v1rpkm7.64	hypothetical protein TRIATDRAFT_40549	129	8	7.18414e-54	80.63%	0	-		SignalP-NN(euk) (SIGNALP)
jgi|Triha1|90207|e_gw1.9.326.1	nitrate reductase 1	561	20	0.0	91.7%	5	F:oxidoreductase activity; P:oxidation-reduction process; F:molybdenum ion binding; F:electron carrier activity; P:electron transport	-	IPR000572 (G3DSA:3.90.420.GENE3D); IPR005066 (G3DSA:2.60.40.GENE3D); IPR008335 (PRINTS); IPR014756 (SUPERFAMILY); PTHR19372 (PANTHER), PTHR19372:SF0 (PANTHER)
jgi|Triha1|19060|estExt_Genemark1.C_110302	---NA---	113	0			0	-		SignalP-NN(euk) (SIGNALP), tmhmm (TMHMM)
jgi|Triha1|511478|fgenesh1_kg.12___352___Locus551v1rpkm278.83	proteinase inhibitor kazal	144	20	7.41288e-71	68.4%	2	P:biological_process; C:cellular_component		SignalP-NN(euk) (SIGNALP)
jgi|Triha1|533861|estExt_fgenesh1_pg.C_130201	hydrophobin 1	168	17	7.16913e-38	62.24%	0	-		SignalP-NN(euk) (SIGNALP)
jgi|Triha1|511858|fgenesh1_kg.13___307___Locus2785v1rpkm48.50	aldehyde reductase ii	346	20	0.0	73.0%	7	P:steroid biosynthetic process; F:3-beta-hydroxy-delta5-steroid dehydrogenase activity; F:nucleotide binding; P:oxidation-reduction process; P:C21-steroid hormone metabolic process; P:androgen metabolic process; P:estrogen metabolic process	EC:1.1.1.145	IPR002225 (PFAM); IPR016040 (G3DSA:3.40.50.GENE3D); PTHR10366 (PANTHER), PTHR10366:SF7 (PANTHER), SSF51735 (SUPERFAMILY)
jgi|Triha1|125634|estExt_Genewise1Plus.C_16_t10435	trichothecene c-15 hydroxylase	502	20	0.0	73.3%	6	F:heme binding; F:oxidoreductase activity, acting on paired donors, with incorporation or reduction of molecular oxygen; F:monooxygenase activity; F:electron carrier activity; P:oxidation-reduction process; P:electron transport	-	IPR001128 (PRINTS); IPR002401 (PRINTS); IPR017972 (PROSITE); PTHR24292 (PANTHER), SignalP-NN(euk) (SIGNALP), tmhmm (TMHMM)
jgi|Triha1|96734|e_gw1.16.632.1	glycoside hydrolase family 76	464	20	0.0	83.3%	2	F:mannan endo-1,6-alpha-mannosidase activity; P:carbohydrate catabolic process	EC:3.2.1.101	IPR005198 (PFAM); IPR008928 (SUPERFAMILY); IPR012341 (G3DSA:1.50.10.GENE3D); IPR014480 (PIR); PTHR31771 (PANTHER), SignalP-NN(euk) (SIGNALP), tmhmm (TMHMM)
jgi|Triha1|501003|fgenesh1_pm.24___41	peptidase family m28	370	20	0.0	80.45%	2	F:aminopeptidase activity; P:proteolysis	EC:3.4.11.0	IPR007484 (PFAM); G3DSA:3.40.630.10 (GENE3D), PTHR12147 (PANTHER), SignalP-NN(euk) (SIGNALP), tmhmm (TMHMM), SSF53187 (SUPERFAMILY)
jgi|Triha1|78602|e_gw1.3.1762.1	carboxylic acid transport protein	515	20	0.0	87.8%	3	P:transmembrane transport; C:integral to membrane; F:transmembrane transporter activity	-	IPR011701 (PFAM); IPR016196 (SUPERFAMILY); IPR020846 (PROFILE); G3DSA:1.20.1250.20 (GENE3D), PTHR24063 (PANTHER), PTHR24063:SF67 (PANTHER), tmhmm (TMHMM)
jgi|Triha1|78055|e_gw1.3.2766.1	allantoate permease	527	20	0.0	82.25%	2	P:transmembrane transport; C:integral to membrane	-	IPR011701 (PFAM); IPR016196 (SUPERFAMILY); IPR020846 (PROFILE); G3DSA:1.20.1250.20 (GENE3D), PTHR11662 (PANTHER), PTHR11662:SF4 (PANTHER), tmhmm (TMHMM)
jgi|Triha1|506900|fgenesh1_kg.4___955___Locus4822v1rpkm18.86	---NA---	87	0			0	-		SignalP-NN(euk) (SIGNALP)
jgi|Triha1|11643|gm1.11643_g	alpha-glucosides permease mph2 3	555	20	0.0	84.45%	3	P:transmembrane transport; C:integral to membrane; F:substrate-specific transmembrane transporter activity	-	IPR003663 (TIGRFAMs); IPR005828 (PFAM); IPR005829 (PROSITE); IPR016196 (SUPERFAMILY); IPR020846 (PROFILE); G3DSA:1.20.1250.20 (GENE3D), PTHR24063 (PANTHER), PTHR24063:SF114 (PANTHER), tmhmm (TMHMM)
jgi|Triha1|82620|e_gw1.5.630.1	cytochrome p450	460	20	0.0	79.7%	6	F:heme binding; F:oxidoreductase activity, acting on paired donors, with incorporation or reduction of molecular oxygen; F:monooxygenase activity; F:electron carrier activity; P:oxidation-reduction process; P:electron transport	-	IPR001128 (G3DSA:1.10.630.GENE3D); IPR002401 (PRINTS); IPR017972 (PROSITE); PTHR19384 (PANTHER), PTHR19384:SF2 (PANTHER), SignalP-NN(euk) (SIGNALP)
jgi|Triha1|508550|fgenesh1_kg.6___699___Locus976v1rpkm158.22	integral membrane protein	240	15	2.11519e-105	51.8%	0	-		SignalP-NN(euk) (SIGNALP), tmhmm (TMHMM)
jgi|Triha1|482878|fgenesh1_pg.7___484	endonuclease exonuclease phosphatase family protein	615	20	0.0	74.75%	2	F:endonuclease activity; F:exonuclease activity	-	IPR005135 (G3DSA:3.60.10.GENE3D); SignalP-NN(euk) (SIGNALP), tmhmm (TMHMM)
jgi|Triha1|89146|e_gw1.8.1167.1	mold-specific m46 protein	114	17	2.50566e-47	70.12%	0	-		SignalP-NN(euk) (SIGNALP)
jgi|Triha1|88799|e_gw1.8.124.1	exo-rhamnogalacturonase b	433	20	0.0	73.3%	5	C:extracellular region; F:polygalacturonase activity; P:cellular cell wall organization; P:starch metabolic process; P:sucrose metabolic process	EC:3.2.1.15	IPR000743 (PFAM); IPR011050 (SUPERFAMILY); IPR012334 (G3DSA:2.160.20.GENE3D); PTHR31736 (PANTHER), PTHR31736:SF0 (PANTHER)
jgi|Triha1|71845|e_gw1.1.2534.1	hypothetical protein TRIVIDRAFT_222230	234	15	3.18347e-98	48.6%	0	-		no IPS match
jgi|Triha1|510295|fgenesh1_kg.10___55___Locus1613v1rpkm95.55	conidial pigment biosynthesis oxidase arb2 brown2	616	20	0.0	71.05%	3	F:oxidoreductase activity; P:oxidation-reduction process; F:copper ion binding	-	IPR001117 (PFAM); IPR002355 (PROSITE); IPR008972 (G3DSA:2.60.40.GENE3D); IPR011706 (PFAM); IPR011707 (PFAM); PTHR11709 (PANTHER), PTHR11709:SF17 (PANTHER), SignalP-NN(euk) (SIGNALP)
jgi|Triha1|510293|fgenesh1_kg.10___53___Locus505v1rpkm302.57	conidial pigment polyketide synthase alb1	2157	20	0.0	69.9%	5	F:hydrolase activity, acting on ester bonds; P:biosynthetic process; F:transferase activity; F:phosphopantetheine binding; F:protein binding	-	IPR001031 (PFAM); IPR001227 (G3DSA:3.40.366.GENE3D); IPR006162 (PROSITE); IPR009081 (G3DSA:1.10.1200.GENE3D); IPR014030 (PFAM); IPR014031 (PFAM); IPR014043 (PFAM); IPR016035 (SUPERFAMILY); IPR016036 (SUPERFAMILY); IPR016038 (G3DSA:3.40.47.GENE3D); IPR016039 (SUPERFAMILY); IPR018201 (PROSITE); IPR020801 (SMART); IPR020806 (SMART); IPR020841 (SMART); G3DSA:3.30.70.250 (GENE3D), G3DSA:3.40.50.1820 (…
jgi|Triha1|149383|estExt_Genewise1.C_11_t20280	glycoside hydrolase family 37 protein	690	20	0.0	81.05%	4	P:trehalose metabolic process; F:alpha,alpha-trehalase activity; P:starch metabolic process; P:sucrose metabolic process	EC:3.2.1.28	IPR001661 (PRINTS); IPR008928 (SUPERFAMILY); IPR018232 (PROSITE); PTHR23403:SF1 (PANTHER), SignalP-NN(euk) (SIGNALP)
jgi|Triha1|95191|e_gw1.14.217.1	leucine rich repeat domain protein	584	20	0.0	81.25%	0	-		G3DSA:3.80.10.10 (GENE3D), PTHR23125 (PANTHER), PTHR23125:SF157 (PANTHER), SSF52047 (SUPERFAMILY)
jgi|Triha1|124134|estExt_Genewise1Plus.C_14_t10126	ankyrin repeat protein	842	20	5.68135e-142	71.65%	2	P:nucleoside metabolic process; F:catalytic activity	-	IPR000845 (G3DSA:3.40.50.GENE3D); IPR018017 (PANTHER); PTHR21234:SF9 (PANTHER), SSF53167 (SUPERFAMILY)
jgi|Triha1|505308|fgenesh1_kg.3___488___Locus5325v1rpkm14.69	predicted protein	619	19	0.0	52.89%	0	-		tmhmm (TMHMM)
jgi|Triha1|78790|e_gw1.3.2613.1	quinate permease	531	20	0.0	83.05%	4	F:substrate-specific transmembrane transporter activity; C:integral to membrane; P:transmembrane transport; P:carbohydrate transport	-	IPR003663 (PRINTS); IPR005828 (PFAM); IPR005829 (PROSITE); IPR016196 (SUPERFAMILY); IPR020846 (PROFILE); G3DSA:1.20.1250.20 (GENE3D), PTHR24063 (PANTHER), PTHR24063:SF120 (PANTHER), tmhmm (TMHMM)
jgi|Triha1|518894|estExt_fgenesh1_pm.C_4_t30029	peptidase tripeptidyl-peptidase	579	20	0.0	61.35%	1	F:peptidase activity		IPR000073 (PFAM); IPR013595 (PFAM); G3DSA:3.40.50.1820 (GENE3D), PTHR10992 (PANTHER), PTHR10992:SF160 (PANTHER), SignalP-NN(euk) (SIGNALP), SSF53474 (SUPERFAMILY)
jgi|Triha1|114756|estExt_Genewise1Plus.C_5_t40447	amino-acid permease inda1	583	20	0.0	84.85%	3	C:integral to membrane; F:amino acid transmembrane transporter activity; P:amino acid transmembrane transport	-	IPR002293 (PIR); IPR004840 (PROSITE); IPR004841 (PFAM); PTHR11785:SF80 (PANTHER), tmhmm (TMHMM)
jgi|Triha1|483820|fgenesh1_pg.9___182	hypothetical protein TRIVIDRAFT_63076	277	20	2.22614e-100	60.05%	0	-		no IPS match
jgi|Triha1|91699|e_gw1.10.783.1	hypothetical protein TRIATDRAFT_296879	146	1	1.08761e-10	53.0%	0	-		no IPS match
jgi|Triha1|150068|estExt_Genewise1.C_12_t10460	1-aminocyclopropane-1-carboxylate synthase	426	20	0.0	70.25%	5	F:pyridoxal phosphate binding; P:1-aminocyclopropane-1-carboxylate biosynthetic process; F:transferase activity; F:1-aminocyclopropane-1-carboxylate synthase activity;	EC:4.4.1.14	IPR004839 (PFAM); IPR015421 (G3DSA:3.40.640.GENE3D); IPR015422 (G3DSA:3.90.1150.GENE3D); IPR015424 (SUPERFAMILY); PR00753 (PRINTS), PTHR11751 (PANTHER), PTHR11751:SF26 (PANTHER)
jgi|Triha1|523118|estExt_fgenesh1_pm.C_120202	alanine arginine aminopeptidase	887	20	0.0	70.6%	3	F:metallopeptidase activity; P:proteolysis; F:zinc ion binding	-	IPR001930 (PANTHER); IPR014782 (PRINTS); IPR024571 (PFAM); G3DSA:1.10.390.10 (GENE3D), PTHR11533:SF34 (PANTHER), SSF55486 (SUPERFAMILY), SSF63737 (SUPERFAMILY)
jgi|Triha1|485094|fgenesh1_pg.12___172	ww domain-containing oxidoreductase	385	20	0.0	65.25%	3	F:oxidoreductase activity; P:oxidation-reduction process; F:nucleotide binding	-	IPR002198 (PRINTS); IPR002347 (PRINTS); IPR016040 (G3DSA:3.40.50.GENE3D); PTHR24316 (PANTHER), PTHR24316:SF47 (PANTHER), SSF51735 (SUPERFAMILY)
jgi|Triha1|511935|fgenesh1_kg.14___70___Locus3368v1rpkm37.10	protein rds1	471	20	0.0	84.6%	3	C:endoplasmic reticulum; P:response to stress; P:mycelium development	-	PF13668 (PFAM), SignalP-NN(euk) (SIGNALP)
jgi|Triha1|97657|e_gw1.18.182.1	hypothetical protein TRIATDRAFT_214851	82	20	2.57471e-27	72.05%	0	-		SignalP-NN(euk) (SIGNALP)
jgi|Triha1|490146|fgenesh1_pm.2___67	fad binding domain-containing protein	545	20	0.0	77.35%	0	-		IPR025700 (PFAM); G3DSA:3.50.50.60 (GENE3D), SSF51905 (SUPERFAMILY)
jgi|Triha1|107137|estExt_Genewise1Plus.C_2_t40228	upf0075 domain protein	440	20	0.0	82.3%	8	F:phosphotransferase activity, alcohol group as acceptor; F:kinase activity; P:peptidoglycan turnover; P:phosphorylation; F:ATP binding; P:proteolysis; P:amino sugar metabolic process; F:metallopeptidase activity	EC:2.7.1.0	IPR005338 (PFAM); G3DSA:3.30.420.40 (GENE3D), PTHR30605 (PANTHER), SSF53067 (SUPERFAMILY)
jgi|Triha1|10644|gm1.10644_g	alcohol oxidase	676	20	0.0	92.4%	7	F:flavin adenine dinucleotide binding; P:oxidation-reduction process; P:alcohol metabolic process; F:choline dehydrogenase activity; P:glycine metabolic process; P:L-serine metabolic process; P:threonine metabolic process	EC:1.1.99.1	IPR000172 (PFAM); IPR007867 (PFAM); IPR012132 (PIR); G3DSA:3.50.50.60 (GENE3D), PTHR11552 (PANTHER), PTHR11552:SF37 (PANTHER), SSF51905 (SUPERFAMILY), SSF54373 (SUPERFAMILY)
jgi|Triha1|99985|e_gw1.25.186.1	amidohydrolase family protein	338	20	0.0	89.5%	4	F:hydrolase activity; F:o-pyrocatechuate decarboxylase activity; P:benzoate metabolic process; P:carbazole catabolic process	EC:4.1.1.46	IPR006992 (PFAM); G3DSA:3.20.20.140 (GENE3D), PTHR21240 (PANTHER), SSF51556 (SUPERFAMILY)
jgi|Triha1|329423|CE159574_154	---NA---	171	0			0	-		no IPS match
jgi|Triha1|3633|gm1.3633_g	protein kinase-like domain	248	20	1.04513e-113	60.4%	3	F:ATP binding; P:protein phosphorylation; F:protein tyrosine kinase activity	-	IPR000719 (PFAM); IPR002290 (SMART); IPR008266 (PROSITE); IPR011009 (SUPERFAMILY); G3DSA:1.10.510.10 (GENE3D), PTHR23257 (PANTHER)
jgi|Triha1|140745|estExt_Genewise1.C_5_t20036	cobw domain-containing protein	589	20	0.0	86.75%	0	-		IPR003495 (PFAM); IPR011629 (G3DSA:3.30.1220.GENE3D); IPR027417 (SUPERFAMILY); G3DSA:3.40.50.300 (GENE3D), PTHR13748 (PANTHER), PTHR13748:SF4 (PANTHER)
jgi|Triha1|510224|fgenesh1_kg.9___462___Locus8468v1rpkm2.49	oxidoreductase family protein	401	20	0.0	63.75%	3	F:oxidoreductase activity; P:oxidation-reduction process; F:nucleotide binding	-	IPR000683 (PFAM); IPR016040 (G3DSA:3.40.50.GENE3D); G3DSA:3.30.360.10 (GENE3D), PTHR22604 (PANTHER), PTHR22604:SF22 (PANTHER), SignalP-NN(euk) (SIGNALP), SSF51735 (SUPERFAMILY), SSF55347 (SUPERFAMILY)
jgi|Triha1|510309|fgenesh1_kg.10___69___Locus897v1rpkm171.50	predicted protein	375	13	8.89632e-140	46.92%	0	-		no IPS match
jgi|Triha1|500195|fgenesh1_pm.18___50	iq calmodulin-binding motif protein	627	20	0.0	73.95%	2	F:catalytic activity; P:metabolic process	-	IPR001736 (SMART); IPR025202 (PFAM); G3DSA:3.30.870.10 (GENE3D), SSF56024 (SUPERFAMILY)
jgi|Triha1|100272|e_gw1.26.47.1	2-keto-3-deoxy-l-rhamnonate aldolase	271	20	1.29736e-132	70.0%	2	P:cellular aromatic compound metabolic process; F:carbon-carbon lyase activity	-	IPR005000 (PFAM); IPR015813 (G3DSA:3.20.20.GENE3D); PTHR30502 (PANTHER)
jgi|Triha1|510452|fgenesh1_kg.10___212___Locus8790v1rpkm2.14	berberine family protein	570	20	0.0	71.5%	4	F:flavin adenine dinucleotide binding; P:oxidation-reduction process; F:UDP-N-acetylmuramate dehydrogenase activity; P:amino sugar metabolic process	EC:1.1.1.158	IPR006094 (PFAM); IPR012951 (PFAM); IPR016166 (PROFILE); IPR016167 (G3DSA:3.30.43.GENE3D); IPR016169 (G3DSA:3.30.465.GENE3D); PTHR11748 (PANTHER), PTHR11748:SF34 (PANTHER)
jgi|Triha1|273717|CE103868_1466	alpha-l-fucosidase 2	795	20	0.0	71.05%	2	F:alpha-L-fucosidase activity; P:carbohydrate metabolic process	EC:3.2.1.51	IPR008928 (SUPERFAMILY); IPR016518 (PIR); IPR027414 (G3DSA:2.70.98.GENE3D); PTHR31084 (PANTHER), PTHR31084:SF0 (PANTHER), SignalP-NN(euk) (SIGNALP)
jgi|Triha1|544545|MIX8218_12_47	dihydroxyacetone kinase	582	20	0.0	80.05%	5	P:glycerol metabolic process; F:ATP binding; P:phosphorylation; F:glycerone kinase activity; P:glycerolipid metabolic process	EC:2.7.1.29	IPR004006 (PFAM); IPR004007 (PFAM); IPR012734 (TIGRFAMs); G3DSA:3.30.1180.20 (GENE3D), G3DSA:3.40.50.10440 (GENE3D), PTHR32101 (PANTHER), PTHR32101:SF0 (PANTHER), SignalP-NN(euk) (SIGNALP), SSF82549 (SUPERFAMILY)
jgi|Triha1|100337|e_gw1.27.174.1	hypothetical protein TRIVIDRAFT_69322	316	20	5.42875e-63	54.85%	2	F:molecular_function; C:cellular_component		SignalP-NN(euk) (SIGNALP)
jgi|Triha1|491972|fgenesh1_pm.3___497	beta-ig-h3 fasciclin	352	20	2.51679e-134	54.95%	0	-		IPR000782 (G3DSA:2.30.180.GENE3D); PTHR10900 (PANTHER), PTHR10900:SF37 (PANTHER), SignalP-NN(euk) (SIGNALP)
jgi|Triha1|145668|estExt_Genewise1.C_7_t40417	af323585_1beta transducin-like protein het-d2y	1325	20	0.0	55.0%	1	F:protein binding		IPR001680 (SMART); IPR011044 (SUPERFAMILY); IPR015943 (G3DSA:2.130.10.GENE3D); IPR017986 (PROFILE); PTHR22847 (PANTHER), PTHR22847:SF131 (PANTHER), PF05729 (PFAM), SSF50960 (SUPERFAMILY)
jgi|Triha1|477022|fgenesh1_pg.1___598	ww domain-containing oxidoreductase	327	20	0.0	72.7%	3	F:oxidoreductase activity; P:oxidation-reduction process; F:nucleotide binding	-	IPR002198 (PRINTS); IPR002347 (PRINTS); IPR016040 (G3DSA:3.40.50.GENE3D); PTHR24316 (PANTHER), PTHR24316:SF47 (PANTHER), SSF51735 (SUPERFAMILY)
jgi|Triha1|513756|fgenesh1_kg.26___35___Locus10289v1rpkm1.17	acyl-protein thioesterase	349	11	7.58726e-85	47.64%	9	P:transcription from RNA polymerase II promoter; F:hydrolase activity; C:nucleus; F:zinc ion binding; P:regulation of transcription from RNA polymerase II promoter; F:serine-type peptidase activity; F:sequence-specific DNA binding RNA polymerase II transcription factor activity; P:regulation of transcription, DNA-dependent; P:proteolysis		no IPS match

## Sheet: Fold Change
Gene	Putative function	Accession No.	locus	12h	24h	36h
estExt_Genewise1.C_1_t10094	zinc-binding dehydrogenase	130184	scaffold_1:105385-106562	-5.36175	-2.25973	0.453609
estExt_fgenesh1_pg.C_1_t10055	trypsin-like protease	526221	scaffold_1:154997-157510	10.8711	10.817	4.95966
fgenesh1_kg.1_33_Locus12318v1rpkm0.66	hypothetical protein TRIATDRAFT_224184	502133	scaffold_1:171027-171956	8.36492	1.4773	-1.68727
estExt_Genemark1.C_1_t10104	alkaline serine protease	12059	scaffold_1:284436-287295	7.93202	6.68437	-1.30062
fgenesh1_pg.1_598	ww domain-containing oxidoreductase	477022	scaffold_1:1885493-1886746	-6.45518	-7.09227	-6.10829
fgenesh1_kg.1_860_Locus1082v1rpkm142.70	caleosin domain-containing protein	502960	scaffold_1:2599073-2600528	-5.71801	-0.881296	1.64405
fgenesh1_pg.1_61	uncharacterized serine-rich protein	476485	scaffold_1:169145-170013	10.0402	2.01486	-0.796843
MIX316_68_58	oligopeptide transporter	536643	scaffold_1:423438-426334	8.65596	-1.9913	-2.86424
fgenesh1_kg.1_138_Locus879v1rpkm175.73	cnd01770-like protein	502238	scaffold_1:629034-630060	-5.67153	-1.54625	1.86729
estExt_Genewise1Plus.C_1_t20384	triacylglycerol lipase	103604	scaffold_1:1106506-1108607	6.24728	3.17359	2.74681
gm1.619_g	polysaccharide lyase family 7 protein	619	scaffold_1:1988334-1989116	7.84568	-0.599013	-1.89195
e_gw1.10.1091.1	acid proteinase protein	91534	scaffold_10:119252-119951	11.1366	0.0422562	-7.00264
estExt_Genewise1.C_10_t20140	endochitinase	148225	scaffold_10:760049-761629	7.0282	-0.261274	-3.31599
estExt_Genewise1Plus.C_10_t20319	P4	121060	scaffold_10:982807-983758	9.18165	0.871817	-5.65115
e_gw1.10.174.1	aminoglycoside phosphotransferase	91882	scaffold_10:44183-45325	7.2003	1.37536	-6.07717
fgenesh1_pg.10_19	six-bladed beta-propeller -like protein	484096	scaffold_10:65165-66026	7.31626	-2.643207123	-1.17828
estExt_Genewise1.C_10_t10072	glycoside hydrolase family 30 protein	147762	scaffold_10:96669-98378	6.12323	5.00051	4.42401
fgenesh1_pg.10_32	Expansin-like protein	484109	scaffold_10:100908-102671	7.41261	4.14586	2.01604
estExt_Genewise1.C_10_t10253	amino acid transporter	147889	scaffold_10:281167-283227	-5.4854	-9.18376	-9.36113
e_gw1.10.783.1	hypothetical protein TRIATDRAFT_296879	91699	scaffold_10:382086-383589	-9.24097	-9.68235	-4.83255
e_gw1.10.1189.1	hypothetical protein TRIVIDRAFT_59198	91694	scaffold_10:686877-687312	9.80018	1.70272	0.499476
0.0	scaffold_10:47687-48369	0	scaffold_10:47687-48369	8.09775	0	0.17565617
e_gw1.11.805.1	glutathione-dependent formaldehyde-activating protein	92504	scaffold_11:1078737-1079219	-5.42955	-9.80347	-8.68824
gw1.11.342.1	Chitosanase (family 75)	45882	scaffold_11:1307317-1309938	9.83244	6.11449	2.44109
fgenesh1_pg.11_409	acyl-thioesterase 2	484915	scaffold_11:1348778-1349721	7.53228	-0.475415	-1.89048
e_gw1.12.1202.1	major facilitator superfamily transporter	93925	scaffold_12:423120-425039	5.46782	4.01588	4.34789
estExt_Genewise1.C_12_t10460	1-aminocyclopropane-1-carboxylate synthase	150068	scaffold_12:622512-624291	-10.2294	-10.7889	-3.96164
estExt_fgenesh1_pm.C_120202	alanine arginine aminopeptidase	523118	scaffold_12:618933-622020	-11.5712	-9.09925	-2.76107
fgenesh1_pg.12_172	ww domain-containing oxidoreductase	485094	scaffold_12:624889-626044	-6.02672	-7.36156	-4.13288
e_gw1.12.312.1	1,2-α-L-fucosidases(GH95)	93968	scaffold_12:1056975-1059962	5.80393	3.63545	2.82269
fgenesh1_pm.124_1	hypothetical protein	502087	scaffold_124:787-2458	10.0035	0.691423	-2.37452
0.1	scaffold_124:0-592	1	scaffold_124:0-592	8.52118	-0.574061	0.042490255
estExt_Genemark1.C_130101	polysaccharide lyase family 8 protein	19572	scaffold_13:317191-320038	7.92673	8.22775	5.88286
estExt_Genewise1.C_13_t20315	mfs sugar transporter	151293	scaffold_13:970886-973143	8.79979	6.358594942	7.54647
estExt_fgenesh1_pm.C_130342	pentalenene synthase	523651	scaffold_13:977810-979327	5.84964	-1.86739	-3.56472
gm1.9015_g	capsule polysaccharide biosynthesis	9015	scaffold_13:980479-981730	6.78003	0.709897	-0.463477
fgenesh1_kg.14_70_Locus3368v1rpkm37.10	protein rds1	511935	scaffold_14:202183-204018	-9.51244	-6.8337	-0.174877
gm1.9252_g	lipase 5	9252	scaffold_14:805484-807197	7.83415	8.11088	7.44316
0.2	scaffold_14:853120-856055	2	scaffold_14:853120-856055	6.40992	7.4486	2.86263
gm1.11875_g	hypothetical protein TRIVIDRAFT_228199	11875	scaffold_153:838-2356	5.6072	2.49287	2.39424
e_gw1.16.719.1	wsc domain-containing protein	96797	scaffold_16:377179-378342	6.99977	11.4475	6.05176
estExt_fgenesh1_pm.C_160124	N,O-diacetyl muramidase(GH25)	524327	scaffold_16:384670-385687	10.0928	6.71248	3.93055
fgenesh1_pm.16_252	glycoside hydrolase protein	499980	scaffold_16:711268-712259	9.52396	-1.897129595	-1.314973063
estExt_fgenesh1_pm.C_160160	hypothetical protein TRIVIDRAFT_67727	524359	scaffold_16:482362-483412	7.67927	5.05567	3.25013
e_gw1.17.388.1	serine peptidase protein	97128	scaffold_17:244640-246335	5.62359	-0.427838	1.09867
fgenesh1_kg.18_35_Locus2905v1rpkm45.69	glucose-methanol-choline oxidoreductase	512860	scaffold_18:143051-145153	-5.84819	-1.83222	1.83709
e_gw1.18.182.1	hypothetical protein TRIATDRAFT_214851	97657	scaffold_18:170664-170973	-6.51818	-4.69795	-0.487038
e_gw1.18.266.1	abc transporter	97417	scaffold_18:192642-202534	-7.1545	-6.72921	-7.45898
estExt_Genewise1.C_180292	ribonuclease t2	153694	scaffold_18:340989-342490	8.47887	4.18997	-1.50997
e_gw1.19.258.1	gpi anchored cell wall protein	97878	scaffold_19:29553-30656	-7.53964	-0.338006	1.00627
fgenesh1_pm.2_67	fad binding domain-containing protein	490146	scaffold_2:189595-191289	-9.75247	-9.86025	0.0825684
fgenesh1_kg.2_606_Locus4019v1rpkm27.43	40s ribosomal protein s7	504062	scaffold_2:1829964-1831264	4.92089	-0.115729	1.19781
e_gw1.2.2326.1	heterokaryon incompatibility protein	75849	scaffold_2:2044774-2045865	5.72488	5.40087	4.00664
estExt_fgenesh1_pg.C_2_t20439	multidrug resistant protein	528008	scaffold_2:3020354-3022924	-5.01216	1.58614	-1.86288
gw1.2.742.1	chitinase chi18- partial	45593	scaffold_2:42179-42422	7.48019	0.912166	0.342287
gw1.2.3403.1	chitinase-like protein	69921	scaffold_2:42464-42995	8.63973	2.92718	1.54577
0.3	scaffold_2:59110-59690	3	scaffold_2:59110-59690	9.40527	3.30626	-0.0480643
fgenesh1_pm.2_114	aryl-alcohol dehydrogenase	490193	scaffold_2:339665-341231	6.84198	0	-4.212875165
estExt_Genewise1Plus.C_2_t40228	upf0075 domain protein	107137	scaffold_2:2108747-2110274	-4.78157	-5.11646	1.72228
estExt_Genewise1Plus.C_2_t40322	catalase a	107222	scaffold_2:2221538-2223966	-6.65643	-1.00232	2.0887
estExt_Genewise1.C_210135	hypothetical protein TRIVIDRAFT_64881	154469	scaffold_21:146193-146862	8.48335	4.78672	0.499624
estExt_Genewise1.C_210234	alkaline serine protease	154554	scaffold_21:254831-257057	10.7861	0.0622842	-8.35379
CE149657_1811	general substrate transporter	319506	scaffold_21:43071-45961	6.75783	3.66801	-1.76837
fgenesh1_kg.21_67_Locus8088v1rpkm2.99	adenosine deaminase	513299	scaffold_21:234620-235811	5.07147	1.79531	0.396679
e_gw1.22.351.1	protease s8 tripeptidyl peptidase	99104	scaffold_22:29780-31816	6.66203	-4.25156	-6.06326
fgenesh1_pg.22_21	glycoside hydrolase protein	487249	scaffold_22:63670-64344	7.96518	4.574046997	2.01824
fgenesh1_kg.22_96_Locus4638v3rpkm0.00_PRE	fad dependent oxidoreductase	513428	scaffold_22:356614-358034	6.77361	0.50838	-0.642294
fgenesh1_pg.23_24	b-(1-6) glucan synthase	487382	scaffold_23:73763-74993	10.0017	9.14618	5.53615
fgenesh1_pg.23_2	hypothetical protein FOC1_g10007901	487360	scaffold_23:6822-9070	6.8166	-1.68419	-5.358773619
e_gw1.23.90.1	glycosyltransferase family 1 protein	99474	scaffold_23:114721-117552	-4.75103	-2.98674	-2.13483
fgenesh1_pm.23_55	glycoside hydrolase family 18 protein	500888	scaffold_23:156804-158001	10.7537	-0.265357	-3.95398
gm1.10644_g	alcohol oxidase	10644	scaffold_23:159835-162161	6.7904	8.15543	10.0216
fgenesh1_kg.23_55_Locus3163v1rpkm40.66	fungal alpha-N-arabinofuranosidase	513492	scaffold_23:225424-227282	6.03137	6.98384	4.02381
estExt_Genewise1.C_240196	predicted protein	155368	scaffold_24:220370-221613	5.00301	1.12355	2.92682
fgenesh1_kg.24_39_Locus8284v1rpkm2.70	xylosidase arabinosidase	513561	scaffold_24:104131-105669	6.60082	1.26395	-0.0503748
gm1.10760_g	nad-dependent 15-hydroxyprostaglandin dehydrogenase	10760	scaffold_24:148708-149793	7.32135	4.79721	0.0170887
estExt_fgenesh1_pm.C_240049	cyclopentanone -monooxygenase	525304	scaffold_24:150140-152398	6.48347	7.60762	5.17966
e_gw1.24.25.1	carbohydrate-binding protein	99712	scaffold_24:198165-198794	8.09646	4.18577	1.531304099
estExt_fgenesh1_pm.C_240086	glycoside hydrolase family 71 protein	525334	scaffold_24:243137-245649	5.13055	11.4057	6.72423
fgenesh1_pg.25_8	hexose transporter	487625	scaffold_25:25778-31600	-4.7373	-6.49868	-5.30866
estExt_Genewise1.C_250250	catechol dioxygenase	155649	scaffold_25:248610-250134	6.733	5.84819	6.83111
e_gw1.25.186.1	amidohydrolase family protein	99985	scaffold_25:256281-257361	5.66232	5.223	5.96911
e_gw1.26.188.1	bud13 homolog	100207	scaffold_26:173707-176481	10.488	1.96719	1.64245
CE159574_154	no match	329423	scaffold_26:242667-244183	-5.20519	-8.82524	-1.54484
fgenesh1_pg.3_17	pot family protein	478895	scaffold_3:63227-65190	5.52247	1.59211	-0.178489
estExt_Genewise1Plus.C_3_t60121	alkaline proteinase	110777	scaffold_3:3071033-3072619	6.23477	11.0992	10.226
e_gw1.3.156.1	lipase	78181	scaffold_3:1634108-1635186	7.91318	0.601229	-0.765596
fgenesh1_pg.3_786	glycoside hydrolase family 81 protein	479664	scaffold_3:2498182-2501089	5.48351	6.26862	5.95991
fgenesh1_pg.3_985	short-chain dehydrogenase reductase sdr protein	479863	scaffold_3:3082930-3083797	-7.02113	-6.38655	-5.80309
fgenesh1_kg.3_1075_Locus6344v1rpkm8.19	chitinase 37kDa	505895	scaffold_3:3091477-3092905	5.01951	8.51308	6.03478
fgenesh1_pg.3_1034	glycoside hydrolase family 2 protein	479912	scaffold_3:3205153-3207882	8.02007	7.24943	6.33391
gw1.32.74.1	hypothetical protein TRIVIDRAFT_130513	43497	scaffold_32:69283-69868	10.0535	6.23974	1.18343
fgenesh1_kg.33_16_Locus10230v1rpkm1.19	hypothetical protein TRIVIDRAFT_224596	514168	scaffold_33:74374-76311	6.10807	6.83833	-0.0677768
estExt_Genewise1Plus.C_330100	hypothetical protein TRIVIDRAFT_69582	129453	scaffold_33:134718-135657	9.26291	8.800586096	0.43752
gm1.11548_g	manganese lipoxygenase	11548	scaffold_37:9052-10882	7.8337	5.39257	2.94366
fgenesh1_kg.37_2_Locus6032v1rpkm9.77	peptidase m14	514267	scaffold_37:27617-29713	9.87753	7.90271	2.5041
e_gw1.39.20.1	oligopeptide transporter	101937	scaffold_39:29964-32512	8.32326	7.59712	2.60933
estExt_Genewise1Plus.C_4_t40410	glycoside hydrolase family 12 protein	112585	scaffold_4:2328390-2329284	8.51887	5.22419	0.218219
estExt_Genewise1Plus.C_4_t10185	hypothetical protein TRIVIDRAFT_230059	111064	scaffold_4:219914-221219	5.50555	6.79574	5.66303
estExt_fgenesh1_pm.C_4_t10265	hypothetical protein TRIVIDRAFT_30165, partial	518220	scaffold_4:745756-746513	6.74581	6.59808	5.27444
gm1.3633_g	protein kinase-like domain	3633	scaffold_4:766013-767064	-7.05495	-7.50933	-0.881595087
estExt_Genewise1Plus.C_4_t40242	efflux pump antibiotic resistance	112430	scaffold_4:2117651-2119938	-5.14409	-4.57139	-5.4247
estExt_fgenesh1_pg.C_4_t20336	oligopeptide transporter	529850	scaffold_4:2673256-2676139	7.89446	9.72302	9.09472
CE226685_41	cupin domain protein	396534	scaffold_42:50472-51240	-5.31062	-13.1906	-9.39814
estExt_Genemark1.C_460004	cytochrome p450	21965	scaffold_46:18931-21017	6.31988	4.66009	-0.520485
estExt_Genewise1.C_5_t20036	cobw domain-containing protein	140745	scaffold_5:630892-637021	-7.23778	-6.9224	-0.0442664
e_gw1.5.682.1	5-methyltetrahydropteroyltriglutamate-homocysteine methyltransferase	84185	scaffold_5:1418508-1420639	6.43754	5.34675	2.8991
fgenesh1_kg.5_870_Locus2398v1rpkm59.50	malate synthase	507821	scaffold_5:2616282-2618615	-5.21622	1.56507	2.33462
e_gw1.6.957.1	glycoside hydrolase	86322	scaffold_6:32974-34012	6.80571	-0.897434	1.44919
estExt_fgenesh1_pg.C_6_t10104	hypothetical protein TRIVIDRAFT_110875	530682	scaffold_6:278052-278774	5.37727	3.0814	-0.835376
e_gw1.7.2114.1	aspartic protease	86893	scaffold_7:3711-4931	11.4208	0.625645	-3.18003
fgenesh1_pm.7_697	hypothetical protein TRIATDRAFT_30929	496184	scaffold_7:1974946-1975217	7.15649	1.01932	0.0359932
e_gw1.8.488.1	aminoglycoside phosphotransferase protein	88832	scaffold_8:52346-53408	7.60039	0.47861361	0.10026803
gm1.6629_g	endothiapepsin precursor	6629	scaffold_8:119839-121045	6.03549	0.878570766	-0.161788
estExt_Genewise1.C_8_t20010	hypothetical protein TRIVIDRAFT_68414	146145	scaffold_8:555864-556392	9.45154	5.150612477	5.1931
estExt_Genemark1.C_80428	polysaccharide deacetylase family protein	18043	scaffold_8:1391263-1392559	5.93377	6.85415	2.49124
estExt_Genewise1Plus.C_8_t10217	hypothetical protein TRIATDRAFT_46148	118590	scaffold_8:232161-233247	8.40114	0.206307	-0.570873
fgenesh1_kg.8_171_Locus6472v1rpkm7.64	hypothetical protein TRIATDRAFT_40549	509549	scaffold_8:620877-621588	-9.13235	-1.83887	1.73595
estExt_Genemark1.C_80272	hexose transporter	17916	scaffold_8:870661-872976	7.62063	4.31425	1.2377
estExt_fgenesh1_pm.C_80407	isotrichodermin c-15 hydroxylase	521588	scaffold_8:1216908-1218676	10.6739	6.96978	-1.43531
estExt_Genewise1Plus.C_8_t30167	Beta-1,6-endoglucanase	119344	scaffold_8:1370190-1372082	6.79576	5.04426	0.0164786
gm1.11823_g	glycoside hydrolase family 76 protein	11823	scaffold_85:9614-11040	7.49582	-4.31969	-4.31969
fgenesh1_kg.9_40_Locus8412v1rpkm2.55	hypothetical protein TRIVIDRAFT_215141	509802	scaffold_9:93911-95288	-4.403	-5.72196	-5.47049
e_gw1.9.326.1	nitrate reductase 1	90207	scaffold_9:1308459-1310240	-6.83436	0.588	1.48507
fgenesh1_kg.9_462_Locus8468v1rpkm2.49	oxidoreductase family protein	510224	scaffold_9:1322916-1324287	-5.06983	-5.08226	-2.52929
fgenesh1_pg.1_118	short-chain dehydrogenase	476542	scaffold_1:310028-311205	2.12725	-7.23224	-5.87795
fgenesh1_kg.1_98_Locus982v1rpkm157.47	beta-xylosidase	502198	scaffold_1:454624-457127	2.88247	8.46206	7.57724
e_gw1.1.2871.1	hypothetical protein TRIVIDRAFT_216014	72525	scaffold_1:2386400-2389770	1.51738	9.74491	6.04631
e_gw1.1.1026.1	nad dependent epimerase	72269	scaffold_1:56232-57189	-0.883191	-9.79569	-9.18443
fgenesh1_kg.1_55_Locus8528v1rpkm2.42	hypothetical protein TRIVIDRAFT_222299	502155	scaffold_1:282515-283485	5.315406824	6.71302	0.304366
fgenesh1_kg.1_74_Locus13241v1rpkm0.52	conidiation-specific protein (con-13) protein	502174	scaffold_1:385902-386892	6.341448549	11.5327	4.665796369
estExt_Genewise1Plus.C_1_t10410	aldolase citrate lyase family protein	103212	scaffold_1:463221-464361	-4.03258	-6.99803	-2.944626097
fgenesh1_kg.1_915_Locus2241v1rpkm65.02	hypothetical protein TRIVIDRAFT_17045, partial	503015	scaffold_1:2755024-2757230	-2.28017346	8.60018	6.57148
fgenesh1_kg.1_1097_Locus4032v1rpkm27.30	related to spore coat protein sp96 precursor	503197	scaffold_1:3287789-3288836	3.26222	11.1371	9.11624
gm1.1097_g	hypothetical protein TRIVIDRAFT_224066	1097	scaffold_1:3709245-3711327	1.4123	7.05416	5.44597
e_gw1.10.138.1	glycosyl hydrolase family 10 protein	91773	scaffold_10:26885-27979	0.1004345	8.69453	0.320733049
estExt_Genewise1Plus.C_10_t10063	mannitol 1-phosphate dehydrogenase	120441	scaffold_10:87883-89604	1.69595	8.50674	-1.50319
fgenesh1_kg.10_69_Locus897v1rpkm171.50	predicted protein	510309	scaffold_10:298828-300676	6.02846	7.33298	9.85034
fgenesh1_kg.10_67_Locus692v1rpkm220.55	predicted protein	510307	scaffold_10:294568-298213	4.00283	9.48542	5.710817452
estExt_Genewise1.C_10_t10326	hydrophobin 2	147959	scaffold_10:377417-378516	-1.49725	10.0405	5.97901
e_gw1.10.881.1	short-chain dehydrogenase reductase family protein	91651	scaffold_10:1001429-1002496	-2.02996	7.25928	4.07314
gm1.7779_g	hypothetical protein TRIVIDRAFT_231628	7779	scaffold_10:1015674-1016969	3.06964	5.70354	3.49854
estExt_fgenesh1_pm.C_100474	oxidoreductase yusz	522488	scaffold_10:1336986-1338751	-4.04933	-5.6575	-6.12734
fgenesh1_kg.103_1_Locus6337v1rpkm8.21	isochorismatase family protein	514438	scaffold_103:4688-5500	0.550958	-6.54024	-7.25566
fgenesh1_kg.11_379_Locus1099v1rpkm140.95	subtilisin-like protease pr1a	511032	scaffold_11:1032059-1033521	1.58997	9.6325	8.67929
estExt_Genemark1.C_110302	no match	19060	scaffold_11:1034502-1035333	-2.15826	8.3258	7.705708408
gm1.8285_g	short chain oxidoreductase	8285	scaffold_11:1353032-1353972	0.889838	-7.5502	-9.43801
e_gw1.11.117.1	hypothetical protein TRIVIDRAFT_216915	92492	scaffold_11:849125-852974	0.68225	11.1172	7.63448
fgenesh1_pm.11_332	norsolorinic acid reductase	498113	scaffold_11:927575-929152	0.737975	-6.52502	-7.92685
fgenesh1_pm.11_381	nfx1-type zinc finger-containing protein 1	498162	scaffold_11:1043084-1050149	2.93962	7.41216	0.803153
fgenesh1_kg.12_219_Locus2184v1rpkm67.47	carbohydrate-binding module family 13 protein	511345	scaffold_12:655228-656138	-2.18565	6.1914	4.37036
CE69056_62	no match	238905	scaffold_12:728417-731838	4.92288	7.92369	4.31537
fgenesh1_pg.12_318	glycoside hydrolase family 30 protein	485240	scaffold_12:1023792-1025293	5.2448	11.7243	7.33577
estExt_Genewise1Plus.C_12_t10423	NmrA-like protein	122717	scaffold_12:560902-562542	-5.77568	-8.21736	-7.76556
estExt_Genewise1Plus.C_12_t20111	phthalate transporter	122877	scaffold_12:779119-781129	-2.56045	10.1404	7.84387
e_gw1.12.231.1	hypothetical protein TRIVIDRAFT_58249	94024	scaffold_12:893241-894264	5.11166	6.35186	0.827996
fgenesh1_kg.12_352_Locus551v1rpkm278.83	proteinase inhibitor kazal	511478	scaffold_12:987456-990764	-1.56863	10.0734	10.7725
CE72281_278	alpha beta-hydrolase	242130	scaffold_12:1110905-1111822	0.804856	-6.5862	-7.50169
fgenesh1_kg.13_98_Locus2087v1rpkm71.37	nucleoside-diphosphate-sugar epimerase	511649	scaffold_13:270958-272150	-2.71326	-5.43458	-3.18069
fgenesh1_pg.13_174	hypothetical protein TRIATDRAFT_34718	485526	scaffold_13:517600-518511	3.36685	-10.9289	-2.13898
estExt_fgenesh1_pm.C_130254	catalase-peroxidase 2	523580	scaffold_13:708235-711461	-1.82727	-4.67979	-4.04956
CE76709_2671	pfs domain protein	246558	scaffold_13:605219-607239	5.7362	8.93237	1.03737
estExt_fgenesh1_pg.C_130201	hydrophobin 1	533861	scaffold_13:616736-617521	-0.624081	9.8541	10.5943
fgenesh1_kg.13_302_Locus5763v1rpkm11.52	hypothetical protein TRIVIDRAFT_34950	511853	scaffold_13:987937-989679	4.66532	7.06645	3.80471
fgenesh1_kg.13_307_Locus2785v1rpkm48.50	aldehyde reductase ii	511858	scaffold_13:1014634-1019056	-0.899917	8.07985	8.56271
0.4	scaffold_14:853120-856055	4	scaffold_14:853120-856055	6.40992	7.4486	2.86263
estExt_Genewise1Plus.C_14_t20162	hypothetical protein TRIVIDRAFT_201746	124624	scaffold_14:972123-975114	5.8152	5.90926	5.84215
gm1.9084_g	coagulation factor 5 8 type domain protein	9084	scaffold_14:168578-171517	0.95751	5.82292	4.28407
fgenesh1_kg.15_181_Locus4628v1rpkm20.64	flug protein	512404	scaffold_15:597471-599445	-3.52022	7.43661	6.08949
e_gw1.16.106.1	alcohol dehydrogenase	96863	scaffold_16:208572-209610	-0.200584	-5.46529	-3.65478
estExt_Genewise1Plus.C_16_t10435	trichothecene c-15 hydroxylase	125634	scaffold_16:535644-537714	2.56185	6.27588	6.62881
e_gw1.16.632.1	glycoside hydrolase family 76	96734	scaffold_16:370030-371606	0.570337	9.93525	10.8109
estExt_Genewise1.C_16_t10387	urea carboxylase	152936	scaffold_16:474474-478407	5.71815	6.25477	3.96881
fgenesh1_pg.16_218	general amidase	486469	scaffold_16:652901-655074	3.45543	8.07384	4.28604
estExt_Genewise1.C_170160	integral membrane protein	153281	scaffold_17:199945-202316	0.276834893	8.46588	5.52105
fgenesh1_pm.18_50	iq calmodulin-binding motif protein	500195	scaffold_18:160120-162001	-4.04763	-5.98673	-2.52911
estExt_Genewise1Plus.C_190007	fad binding domain-containing protein	126387	scaffold_19:7418-9312	-0.167363	8.32345	5.32994
estExt_fgenesh1_pm.C_2_t10016	glycoside hydrolase family 75 protein	515691	scaffold_2:50530-51810	5.892539174	9.31985	7.14687
e_gw1.2.1264.1	nad-p-binding protein	75664	scaffold_2:96948-98137	0.0601961	-8.71828	-5.68049
estExt_Genemark1.C_2_t10047	nad dependent epimerase dehydratase	13053	scaffold_2:130772-132136	5.88954	9.57783	6.21592
fgenesh1_pg.2_54	short-chain oxidoreductase	477718	scaffold_2:134564-135523	-2.98052	-9.11145	-9.73624
CE124933_140	no match	294782	scaffold_2:1796817-1802195	1.46609	5.48307	4.54693
fgenesh1_kg.2_28_Locus9645v1rpkm1.48	glycoside hydrolase	503484	scaffold_2:154832-156020	0.165249514	10.6995	6.84969
fgenesh1_pm.2_513	4-hydroxyphenylpyruvate dioxygenase	490592	scaffold_2:1422549-1423797	-0.466863	5.40551	2.83363
fgenesh1_pm.2_675	alpha beta-hydrolase	490754	scaffold_2:1921630-1923310	-0.727303	7.07828	4.29547
fgenesh1_pg.2_643	maltose permease	478307	scaffold_2:2096134-2101207	6.38864	10.0851	7.6413
fgenesh1_kg.2_715_Locus5040v1rpkm16.91	wd40 repeat-containing protein	504171	scaffold_2:2183919-2187637	3.72514	8.02516	3.82927
fgenesh1_kg.20_32_ACM42429.1	P2 protein (beta-1,6-glucanase)	513145	scaffold_20:104303-105838	1.09636	-8.21453	-6.58603
MIX9704_21_46	mfs multidrug	546031	scaffold_22:34295-36180	-0.878548	-7.0279	-0.247886848
estExt_Genewise1Plus.C_220042	hypothetical protein TRIVIDRAFT_153399	127315	scaffold_22:44520-45951	-2.08381	-8.53817	-7.91928
0.5	scaffold_23:270415-271139	5	scaffold_23:270415-271139	-2.59187	-7.13977	-7.81557
estExt_Genewise1Plus.C_230304	glycoside hydrolase family 3 protein	127782	scaffold_23:298126-300955	1.09804	-5.08827	-0.299225
estExt_Genemark1.C_230114	predicted protein	21162	scaffold_23:330058-333692	-3.31549	-6.72895	-4.10318
fgenesh1_pm.24_41	peptidase family m28	501003	scaffold_24:126511-127917	1.1649	11.4017	10.9878
estExt_Genewise1Plus.C_240227	cutinase	128023	scaffold_24:250335-251741	0.320086041	11.3122	7.58831
estExt_Genewise1Plus.C_250054	hypothetical protein TRIVIDRAFT_177085	128105	scaffold_25:66645-68886	3.265069274	7.18615	-1.4086
gm1.10849_g	hypothetical protein TRIVIDRAFT_79197	10849	scaffold_25:72664-73152	-5.46971	4.66839	2.35128
fgenesh1_kg.26_35_Locus10289v1rpkm1.17	acyl-protein thioesterase	513756	scaffold_26:237652-241580	-4.2207	-8.17954	-2.05296
e_gw1.26.47.1	2-keto-3-deoxy-l-rhamnonate aldolase	100272	scaffold_26:267794-275602	-4.94467	-7.74499	-1.19259
fgenesh1_kg.3_232_Locus3807v1rpkm30.14	hypothetical protein TRIVIDRAFT_55747	505052	scaffold_3:679590-680576	-0.327767831	8.54404	4.27597
gm1.3062_g	translation initiation factor eif-2b subunit family protein	3062	scaffold_3:2192783-2193940	6.6117	9.52634	7.34922
CE193443_133	hypothetical protein TRIVIDRAFT_155150	363292	scaffold_3:3082021-3082691	-0.0632554	-7.90572	-3.58006
fgenesh1_kg.3_21_Locus4757v1rpkm19.47	conidiospore surface protein	504841	scaffold_3:71409-72560	1.49367	6.64748	3.35946
e_gw1.3.1762.1	carboxylic acid transport protein	78602	scaffold_3:2554937-2559826	-0.582243	10.0355	10.2595
CE191739_5772	hypothetical protein TRIVIDRAFT_48020	361588	scaffold_3:2769259-2770439	6.02907	7.8143	6.70654
e_gw1.3.2766.1	allantoate permease	78055	scaffold_3:2966081-2967993	5.52008	6.00188	5.96806
e_gw1.30.34.1	endochitinase 42	101028	scaffold_30:83854-85321	4.97365	10.4723	9.1817
CE197136_563308	serine proteinase	366985	scaffold_33:104113-105622	3.17219	10.1689	7.45265
estExt_fgenesh1_pg.C_330044	scaffold_33:115854-123863	536055	scaffold_33:115854-123863	3.404	7.97773	5.10684
fgenesh1_pg.33_38	no match	488267	scaffold_33:96708-97712	1.70425	6.20248	5.11602
gm1.11439_g	hypothetical protein FOC4_g10000877	11439	scaffold_33:98390-102722	2.74235	11.4602	8.54921
gm1.11443_g	transcriptional activator srcap-like protein	11443	scaffold_33:109935-115116	2.8351	11.5825	8.72928
estExt_fgenesh1_pm.C_380001	hypothetical protein	526018	scaffold_38:1008-12176	3.21933	10.4047	9.66796
e_gw1.4.2009.1	norsolorinic acid reductase	80093	scaffold_4:450019-456499	-3.06845	-5.60707	-6.31873
fgenesh1_kg.4_663_Locus7571v1rpkm3.99	ubiquitin-like proteins	506608	scaffold_4:1868112-1869541	0.907835155	6.93954	5.47865
fgenesh1_kg.4_730_Locus4660v1rpkm20.36	fungal specific transcription factor	506675	scaffold_4:2063745-2064643	-1.515632912	7.6777	4.53577
fgenesh1_pm.4_602	plasma membrane iron permease	493261	scaffold_4:1665737-1667045	3.78604	7.97215	3.21457
fgenesh1_kg.4_741_Locus5244v2rpkm12.57	general amino acid permease agp2	506686	scaffold_4:2094155-2096554	0.558702	5.6007	2.71614
fgenesh1_kg.4_955_Locus4822v1rpkm18.86	no match	506900	scaffold_4:2678648-2679258	-3.08794	6.18418	5.66211
estExt_Genewise1Plus.C_4_t50304	chitinase 3	112925	scaffold_4:2761846-2764140	7.17595	9.86558	3.37407
estExt_Genemark1.C_4_t20390	abc transporter	15710	scaffold_4:2841575-2846785	5.29375	7.09588	5.59101
gm1.11643_g	alpha-glucosides permease mph2 3	11643	scaffold_40:36057-38003	4.63696	5.66278	5.85139
e_gw1.5.630.1	cytochrome p450	82620	scaffold_5:661346-662726	0.990677	4.79591	4.79656
0.6	scaffold_5:1255480-1258417	6	scaffold_5:1255480-1258417	4.92909	10.0385	2.86646
fgenesh1_pm.6_17	carbohydrate esterase family 15	494647	scaffold_6:52990-54429	0	6.89479	1.43187
estExt_Genewise1.C_6_t10463	short-chain dehydrogenase	142602	scaffold_6:487752-489047	-2.0902	-9.40716	-7.00235
estExt_fgenesh1_pm.C_6_t10236	duf636 domain protein	519947	scaffold_6:648318-649597	0.761534	5.60563	2.67162
estExt_Genewise1Plus.C_6_t20094	short-chain dehydrogenase reductase family	115436	scaffold_6:656852-657923	-0.339063	-10.1606	-5.50551
e_gw1.6.2048.1	glycoside hydrolase family 72 protein	85422	scaffold_6:1053929-1055416	-0.810808	6.51911	2.79295
estExt_Genemark1.C_6_t20103	short chain dehydrogenase	16932	scaffold_6:1883671-1884638	-0.821197	-6.73267	-5.45509
fgenesh1_kg.6_699_Locus976v1rpkm158.22	integral membrane protein	508550	scaffold_6:2013943-2015136	-0.165871319	6.68003	6.20621
fgenesh1_kg.6_18_Locus2018v1rpkm74.16	nad dependent epimerase protein	507869	scaffold_6:62260-63517	-0.474467	5.66127	3.05484
0.7	scaffold_6:312771-313718	7	scaffold_6:312771-313718	-5.46284	-7.0232	-0.233274539
estExt_Genemark1.C_7_t10144	alpha beta hydrolase fold protein	17178	scaffold_7:449153-450575	-2.24196	-7.57032	-7.28131
fgenesh1_kg.7_372_Locus11074v1rpkm0.89	alpha-galactosidase	509041	scaffold_7:1337899-1339624	5.2048	5.8812	1.92339
fgenesh1_kg.7_440_Locus2146v1rpkm69.11	atpase aaa-5 protein	509109	scaffold_7:1586760-1589212	0.771148623	7.18871	2.46768
0.8	scaffold_7:2168726-2173142	8	scaffold_7:2168726-2173142	3.59683	6.14675	4.31796
fgenesh1_pg.7_484	endonuclease exonuclease phosphatase family protein	482878	scaffold_7:1414722-1416684	0.314306	11.0782	10.372
e_gw1.8.1167.1	mold-specific m46 protein	89146	scaffold_8:54969-55311	0.505827	7.02859	7.70262
fgenesh1_kg.8_158_Locus8276v2rpkm0.25_PRE	ww domain-containing oxidoreductase	509536	scaffold_8:573272-574607	-0.909447	-7.66647	-2.86409
estExt_Genewise1Plus.C_8_t20301	short-chain dehydrogenase reductase sdr	119041	scaffold_8:908024-908932	-3.89282	-7.8184	-7.8726
fgenesh1_pm.8_21	cytochrome mitochondrial precursor	496346	scaffold_8:55772-57311	2.70122	7.88442	3.97013
fgenesh1_kg.8_36_Locus5437v1rpkm13.74	multiple epidermal growth factor-like domains protein 6	509414	scaffold_8:131183-133869	-1.9995	7.49547	2.96012
estExt_Genewise1Plus.C_8_t10280	acetyl xylan esterase	118643	scaffold_8:301499-303795	2.90133	9.91574	0.094338778
e_gw1.8.491.1	aspartate tyrosine aromatic aminotransferase	89409	scaffold_8:586305-587910	-2.83397	-5.84627	-5.68279
fgenesh1_kg.8_203_Locus3935v1rpkm28.54	aliphatic nitrilase	509581	scaffold_8:801565-803194	5.36612	6.21498	0.801597
fgenesh1_kg.8_215_Locus1961v1rpkm76.76	glycoside hydrolase family 18 protein	509593	scaffold_8:850580-851839	4.55401	8.55322	4.28326
e_gw1.8.124.1	exo-rhamnogalacturonase b	88799	scaffold_8:1350057-1351356	2.01235	5.6881	6.4049
e_gw1.84.3.1	ferulic acid esterase a	102504	scaffold_84:3646-4738	2.174658884	8.18953	4.01678
estExt_Genemark1.C_90417	tpr domain protein	18416	scaffold_9:1325057-1329170	2.88135	6.53168	4.93206
e_gw1.1.2534.1	hypothetical protein TRIVIDRAFT_222230	71845	scaffold_1:484434-485399	0.338966	5.57819	6.7542
CE33832_501	no match	203681	scaffold_1:3486147-3486609	1.40576	-2.83607	-5.06025
fgenesh1_kg.10_55_Locus1613v1rpkm95.55	multicooper oxidase (laccase)	510295	scaffold_10:234416-237207	0	6.46552	6.8291
estExt_fgenesh1_pg.C_100182	benzoate 4-monooxygenase cytochrome p450	532775	scaffold_10:571737-575559	-0.0174353	-2.86095	-6.51068
fgenesh1_kg.10_212_Locus8790v1rpkm2.14	berberine family protein	510452	scaffold_10:772897-774697	3.80511	5.16515	6.89997
fgenesh1_kg.10_53_Locus505v1rpkm302.57	conidial pigment polyketide synthase alb1	510293	scaffold_10:224143-231241	-1.51372	6.25439	6.14396
estExt_Genewise1.C_11_t20280	glycoside hydrolase family 37 protein	149383	scaffold_11:991463-993696	0.815645	4.84782	7.92076
estExt_Genewise1Plus.C_11_t20364	O-methyltransferase	122134	scaffold_11:1084403-1085744	0.390476	-4.59448	-5.36779
e_gw1.12.852.1	ammonium permease	93830	scaffold_12:936716-938375	-0.371225	-1.4492	-8.49687
fgenesh1_kg.12_362_Locus3118v1rpkm41.83	nitrilotriacetate monooxygenase component	511488	scaffold_12:1025589-1027087	-3.18421	-4.7831	-9.06517
gm1.8657_g	ankyrin repeat protein	8657	scaffold_12:1181184-1185089	-1.11682	-5.78597	-7.69393
e_gw1.14.217.1	leucine rich repeat domain protein	95191	scaffold_14:33803-35679	-0.0557847	2.90587	5.64999
estExt_Genewise1Plus.C_14_t10126	ankyrin repeat protein	124134	scaffold_14:162055-165099	-5.683166563	3.95071	8.29105
CE103868_1466	alpha-l-fucosidase 2	273717	scaffold_18:174480-177320	4.31152	4.52384	5.83691
fgenesh1_pm.18_137	hypothetical protein TRIATDRAFT_304755	500282	scaffold_18:413438-414830	-0.316726	-0.929915	-6.62623
estExt_fgenesh1_pm.C_2_t10142	glyceraldehyde-3-phosphate dehydrogenase	515795	scaffold_2:406963-408315	4.35474	-1.39207	-7.11373
e_gw1.2.2902.1	mfs allantoate transporter	76207	scaffold_2:1973141-1975140	4.5888	3.38088	-5.16877
MIX8218_12_47	dihydroxyacetone kinase	544545	scaffold_2:2199885-2201694	1.65058	-2.01753	6.17645
fgenesh1_kg.20_47_Locus7465v1rpkm4.24	efflux pump antibiotic resistance	513160	scaffold_20:158768-161082	-1.76456	-2.87871	-5.38088
estExt_Genewise1Plus.C_210143	polyketide synthase	127114	scaffold_21:161098-162670	-0.339286	-3.64388	-6.877
estExt_Genewise1Plus.C_210160	sterigmatocystin 8-o-methyltransferase	127128	scaffold_21:180575-182139	-1.25526	-3.48082	-6.27895
gm1.10394_g	polyketide synthase	10394	scaffold_21:153365-160817	-0.953623	-2.46068	-5.98207
fgenesh1_kg.21_53_Locus3942v1rpkm28.47	polyketide synthase	513285	scaffold_21:177959-179785	-0.925912	-3.35141	-6.50585
fgenesh1_pm.23_30	plasma membrane iron permease	500863	scaffold_23:88791-89972	0.547948	-4.80346	-7.59663
estExt_Genewise1Plus.C_230111	mfs monocarboxylate	127647	scaffold_23:118472-120478	-4.27852	-3.56487	-7.08955
0.9	scaffold_23:270415-271139	9	scaffold_23:270415-271139	-2.59187	-7.13977	-7.81557
estExt_fgenesh1_pm.C_260031	cytosine permease	525484	scaffold_26:109978-111858	0.320158	-5.68397	-9.22775
e_gw1.27.174.1	hypothetical protein TRIVIDRAFT_69322	100337	scaffold_27:201672-202620	-0.604652	1.08038	6.0601
fgenesh1_pm.3_497	beta-ig-h3 fasciclin	491972	scaffold_3:1359889-1361014	0.179767082	2.807561007	11.4693
estExt_Genewise1Plus.C_3_t60230	hypothetical protein TRIVIDRAFT_202464	110871	scaffold_3:3182406-3183927	-0.540219	-5.08553	-7.25847
fgenesh1_kg.3_488_Locus5325v1rpkm14.69	predicted protein	505308	scaffold_3:1356402-1358439	0.842798	5.74611	10.0004
e_gw1.3.2613.1	quinate permease	78790	scaffold_3:1824252-1826667	1.87711	4.145	4.86615
fgenesh1_kg.33_14_Locus13080v1rpkm0.54	alpha beta hydrolase fold protein	514166	scaffold_33:69729-70769	-1.264	-3.57995	-6.96581
estExt_fgenesh1_pm.C_4_t30029	peptidase tripeptidyl-peptidase	518894	scaffold_4:2782074-2783998	-0.221944	16.3412	21.0713
estExt_Genewise1Plus.C_5_t40447	amino-acid permease inda1	114756	scaffold_5:2413891-2416131	1.77862	3.86686	6.20221
fgenesh1_kg.6_8_Locus2437v1rpkm58.01	nitrate reductase	507859	scaffold_6:26542-29735	-0.311382	-0.448855	-7.53354
estExt_Genewise1.C_6_t10018	high affinity nitrate transporter	142220	scaffold_6:18950-21319	0.219057593	1.50734	-11.3541
fgenesh1_kg.6_7_Locus3311v1rpkm38.06	nitrite reductase	507858	scaffold_6:21883-25769	-4.951277231	-0.0758692	-10.039
e_gw1.6.498.1	oxidoreductase CipA	84982	scaffold_6:2411093-2412171	1.90132	-1.82398164	-7.84518
estExt_Genewise1.C_7_t40417	af323585_1beta transducin-like protein het-d2y	145668	scaffold_7:2286237-2290715	1.16179	0.824060688	7.66491
estExt_Genemark1.C_80033	hypothetical protein GLRG_10826	17731	scaffold_8:99648-113020	-1.91984	-3.26148	-6.10368
fgenesh1_kg.8_148_Locus3723v1rpkm31.26	cytochrome p450	509526	scaffold_8:539639-541820	-0.6697	-0.547131	-5.1756
estExt_Genewise1Plus.C_8_t30175	phosphotransferase enzyme family protein	119349	scaffold_8:1388285-1389795	-0.384565	-0.562754	-6.85718
estExt_Genewise1Plus.C_8_t10087	flavin-binding monooxygenase-like family protein	118482	scaffold_8:99648-113020	-2.26153	-3.5679	-6.26036
1.0	scaffold_8:94698-95070	10	scaffold_8:94698-95070	-1.97565	-4.83775	-7.8815
fgenesh1_pg.9_182	hypothetical protein TRIVIDRAFT_63076	483820	scaffold_9:569985-570816	0.422255	8.430452552	8.05926
fgenesh1_pg.9_198	oxidoreductase family protein	483836	scaffold_9:630364-631556	0.616718	-4.72149	-5.97753
